# Supplementary material for: Both maternal IFNγ exposure and acute prenatal infection with Toxoplasma gondii activate fetal hematopoietic stem cells
Source: EMBO J. 2023 Jun 1;42(14):e112693. doi: 10.15252/embj.2022112693 (PMC10350822; doi:10.15252/embj.2022112693)
Supplement: Supplementary file 3 — Source Data for Expanded View [file EMBJ-42-e112693-s008.zip]

Archive with 10 entries (9 files):
- EMBOJ-2022-112693R2_SourceDataForExpandedView/
- __MACOSX/._EMBOJ-2022-112693R2_SourceDataForExpandedView
- EMBOJ-2022-112693R2_SourceDataForExpandedView/SourceDataForExpandedView1.xlsx
- __MACOSX/EMBOJ-2022-112693R2_SourceDataForExpandedView/._SourceDataForExpandedView1.xlsx
- EMBOJ-2022-112693R2_SourceDataForExpandedView/SourceDataForExpandedView4.xlsx
- __MACOSX/EMBOJ-2022-112693R2_SourceDataForExpandedView/._SourceDataForExpandedView4.xlsx
- EMBOJ-2022-112693R2_SourceDataForExpandedView/SourceDataForExpandedView3.xlsx
- __MACOSX/EMBOJ-2022-112693R2_SourceDataForExpandedView/._SourceDataForExpandedView3.xlsx
- EMBOJ-2022-112693R2_SourceDataForExpandedView/SourceDataForExpandedView2.xlsx
- __MACOSX/EMBOJ-2022-112693R2_SourceDataForExpandedView/._SourceDataForExpandedView2.xlsx
