# Supplementary material for: Both maternal IFNγ exposure and acute prenatal infection with Toxoplasma gondii activate fetal hematopoietic stem cells
Source: EMBO J. 2023 Jun 1;42(14):e112693. doi: 10.15252/embj.2022112693 (PMC10350822; doi:10.15252/embj.2022112693)
Supplement: Supplementary file 3 — Source Data for Expanded View [file EMBJ-42-e112693-s008.zip › EMBOJ-2022-112693R2_SourceDataForExpandedView/SourceDataForExpandedView1.xlsx]

## Sheet: E16.5 HSPC %Live CD45 Lin-
	%Live, CD45, LIN-
		LSK	LTHSC	STHSC	MPP2	MPP3	MPP4	aHSC	drHSC
Ctrl_1 E16.5	Sample:
	KLS - FL_1.fcs	0.94	0.074	0.12	0.1	0.32	0.32	0.25	0.014
	KLS - FL_2.fcs	1.46	0.16	0.19	0.19	0.41	0.49	0.49	0.019
	KLS - FL_3.fcs	1.57	0.17	0.19	0.2	0.48	0.51	0.5	0.024
	KLS - FL_4.fcs	1.39	0.15	0.21	0.18	0.48	0.36	0.45	0.031
	%Live, CD45, LIN-
		LSK	LTHSC	STHSC	MPP2	MPP3	MPP4	aHSC	drHSC
Ctrl_2 E16.5	Sample:
	KLS - FL_GFP 2.fcs	1.11	0.13	0.13	0.12	0.25	0.47	0.31	0.02
	KLS - FL_GFP 6.fcs	1.33	0.11	0.18	0.14	0.41	0.49	0.31	0.024
	KLS - FL_1.fcs	1.26	0.12	0.15	0.16	0.42	0.41	0.36	0	TOM ONLY
	KLS - FL_3.fcs	1.44	0.13	0.17	0.14	0.43	0.57	0.35	0	TOM ONLY
	KLS - FL_5.fcs	1.29	0.17	0.19	0.15	0.4	0.38	0.41	0	TOM ONLY
	KLS - FL_7.fcs	1.25	0.15	0.2	0.15	0.39	0.35	0.41	0	TOM ONLY
	KLS - FL_8.fcs	1.45	0.17	0.21	0.13	0.4	0.54	0.4	0	TOM ONLY
	%Live, CD45, LIN-
		LSK	LTHSC	STHSC	MPP2	MPP3	MPP4	aHSC	drHSC
PRU_1 E16.5	Sample:
	FL KLS_1.fcs	1.73	0.15	0.14	0.2	0.48	0.71	0.51	0.02
	FL KLS_2.fcs	2.09	0.2	0.18	0.26	0.54	0.86	0.67	0.025
	FL KLS_3.fcs	1.63	0.14	0.12	0.22	0.43	0.68	0.53	0.03
	%Live, CD45, LIN-
		LSK	LTHSC	STHSC	MPP2	MPP3	MPP4	aHSC	drHSC
PRU_2 E16.5	Sample:
	FL KLS_1.fcs	1.41	0.067	0.081	0.14	0.41	0.67	0.4	0.04
	FL KLS_2.fcs	1.62	0.089	0.091	0.17	0.54	0.71	0.43	0.037
	FL KLS_3.fcs	1.49	0.078	0.083	0.16	0.49	0.66	0.42	0.031
	FL KLS_4.fcs	1.59	0.1	0.12	0.18	0.47	0.67	0.51	0.025
	FL KLS_5.fcs	1.64	0.14	0.14	0.19	0.48	0.65	0.55	0.027
	%Live, CD45, LIN-
		LSK	LTHSC	STHSC	MPP2	MPP3	MPP4	aHSC	drHSC
PRU_3 E16.5	Sample:
	KLS_2.fcs	1.9	0.24	0.14	0.25	0.42	0.78	0.63	0.053
	KLS_4.fcs	1.87	0.14	0.15	0.22	0.54	0.76	0.59	0.058
	%Live, CD45, LIN-
RH_1 E16.5		LSK	LTHSC	STHSC	MPP2	MPP3	MPP4	aHSC	drHSC
	Sample:
	FL KLS_7.fcs	5.07	0.19	0.23	0.62	2.21	1.8	1.33	0.088
	FL KLS_4.fcs	5	0.27	0.34	0.65	1.82	1.89	1.39	0.11
	FL KLS_6.fcs	4.48	0.26	0.26	0.56	1.55	1.81	1.27	0.093
	%Live, CD45, LIN-
RH_2 E16.5		LSK	LTHSC	STHSC	MPP2	MPP3	MPP4	aHSC	drHSC
	Sample:
	FL KLS_1.fcs	2.11	0.056	0.12	0.24	1.5	0.2	0.46	0.036
	FL KLS_2.fcs	6.88	0.12	0.39	0.29	3.55	2.52	0.72	0.00107
	FL KLS_3.fcs	4.39	0.1	0.18	0.3	2.07	1.71	0.7	0.00137
	FL KLS_4.fcs	4.99	0.045	0.21	0.15	1.98	2.6	0.38	0
	%Live, CD45, LIN-
RH_3 E16.5		LSK	LTHSC	STHSC	MPP2	MPP3	MPP4	aHSC	drHSC
	Sample:
	KLS_1.fcs	5.81	0.18	0.39	0.44	1.7	3.04	0.77	0.21
	KLS_2.fcs	10.4	0.35	0.4	0.98	1.84	6.66	1.78	0
	KLS_3.fcs	7.13	0.32	0.33	0.64	1.2	4.55	1.08	0.27
	KLS_4.fcs	9.38	0.28	0.27	0.65	1.16	6.91	1.25	0
	KLS_5.fcs	6.57	0.32	0.3	0.64	1.16	4.07	1.14	0.047
	KLS_6.fcs	10.3	0.36	0.45	1.02	2.37	6.02	1.8	0.14
	KLS_7.fcs	5.34	0.2	0.25	0.5	1.44	2.89	0.78	0.066

## Sheet: CD45 and total FL #
	Raw				Total cellularity			CD45 cellularity
CTRL_1	Beads	Live	CD45	# of beads
KLS - FL_GFP 2.fcs	14615	14700000	2910000	50000	5.02908e+07			9.95553e+06
KLS - FL_GFP 6.fcs	17774	10300000	2560000	50000	2.89749e+07			7.20153e+06
KLS - FL_1.fcs	4133	3040000	694000	50000	3.67772e+07			8.39584e+06
KLS - FL_3.fcs	5518	3190000	710000	50000	2.89054e+07			6.43349e+06
KLS - FL_5.fcs	6355	3710000	696000	50000	2.91896e+07			5.476e+06
KLS - FL_7.fcs	4096	2300000	591000	50000	2.80762e+07			7.21436e+06
KLS - FL_8.fcs	4673	2260000	584000	50000	2.41815e+07			6.24866e+06
CTRL_2	Beads	Live	CD45	# of beads
KLS - FL_1.fcs	16382	9070000	2380000	50000	2.76828e+07			7.26407e+06
KLS - FL_2.fcs	22193	12500000	2870000	50000	2.8162e+07			6.466e+06
KLS - FL_3.fcs	17860	7900000	2460000	50000	2.21165e+07			6.8869e+06
KLS - FL_4.fcs	22384	8350000	2480000	50000	1.86517e+07			5.53967e+06
PRU_1	Beads	Live	CD45	# of beads
KLS_2.fcs	3659	2590000	421000	50000	3.53922e+07			5.75294e+06
KLS_4.fcs	3594	2230000	318305	50000	3.10239e+07			4.42828e+06
PRU_2	Beads	Live	CD45	# of beads
FL KLS_1.fcs	10439	5360000	1090000	50000	2.5673e+07			5.22081e+06
FL KLS_2.fcs	15217	6550000	1360000	50000	2.1522e+07			4.46869e+06
FL KLS_3.fcs	9681	5140000	1230000	50000	2.65468e+07			6.35265e+06
FL KLS_4.fcs	14838	4160000	823000	50000	1.40181e+07			2.77328e+06
FL KLS_5.fcs	9771	3910000	745000	50000	2.00082e+07			3.8123e+06
PRU_3	Beads	Live	CD45	# of beads
FL KLS_1.fcs	10345	6100000	1350000	50000	2.94828e+07			6.52489e+06
FL KLS_2.fcs	7750	3710000	844000	50000	2.39355e+07			5.44516e+06
FL KLS_3.fcs	9940	5650000	1270000	50000	2.84205e+07			6.38833e+06
RH_1	Beads	Live	CD45	# of beads
KLS_1.fcs	5027	504000	203350	50000	5.01293e+06			2.02258e+06
KLS_2.fcs	5108	718000	214596	50000	7.02819e+06			2.10059e+06
KLS_3.fcs	5262	861000	261072	50000	8.1813e+06			2.48073e+06
KLS_4.fcs	7136	901000	290872	50000	6.31306e+06			2.03806e+06
KLS_5.fcs	11838	1230000	350616	50000	5.19513e+06			1.48089e+06
KLS_6.fcs	10237	1180000	304737	50000	5.76341e+06			1.48841e+06
KLS_7.fcs	10646	1110000	334321	50000	5.21323e+06			1.57017e+06
RH_2	Beads	Live	CD45	# of beads
FL KLS_1.fcs	11587	2680000	1300000	50000	1.15647e+07			5.60974e+06
FL KLS_2.fcs	7387	1410000	443000	50000	9.54379e+06			2.99851e+06
FL KLS_3.fcs	7046	1180000	327502	50000	8.37355e+06			2.32403e+06
FL KLS_4.fcs	5951	1680000	463000	50000	1.41153e+07			3.8901e+06
RH_3	Beads	Live	CD45	# of beads
FL KLS_7.fcs	6019	2570000	638000	50000	2.13491e+07			5.29988e+06
FL KLS_4.fcs	8283	2820000	698000	50000	1.70228e+07			4.21345e+06
FL KLS_6.fcs	7917	3140000	782000	50000	1.98307e+07			4.93874e+06
