# Supplementary material for: Both maternal IFNγ exposure and acute prenatal infection with Toxoplasma gondii activate fetal hematopoietic stem cells
Source: EMBO J. 2023 Jun 1;42(14):e112693. doi: 10.15252/embj.2022112693 (PMC10350822; doi:10.15252/embj.2022112693)
Supplement: Supplementary file 3 — Source Data for Expanded View [file EMBJ-42-e112693-s008.zip › EMBOJ-2022-112693R2_SourceDataForExpandedView/SourceDataForExpandedView4.xlsx]

## Sheet: Average
	Sample	Treatment	IFNgR Genotype		IFN-γ pg/mL
			Dam	Pup
	Amniotic Fluid	IFNg	+/-	+/-	12.155
	Amniotic Fluid	IFNg	+/-	+/-	18.49
	Amniotic Fluid	IFNg	+/-	+/-	1.455
	Amniotic Fluid	IFNg	+/-	+/-	<LOD
	Amniotic Fluid	IFNg	+/-	+/-	3.785
	Amniotic Fluid	IFNg	+/-	+/-	15.185
	Amniotic Fluid	IFNg	+/-	KO	86.16
	Amniotic Fluid	IFNg	+/-	KO	107.2
	Amniotic Fluid	IFNg	+/-	KO	93.25
	Amniotic Fluid	IFNg	+/-	KO	183.205
	Amniotic Fluid	IFNg	+/-	KO	99.25
	Amniotic Fluid	IFNg	+/-	KO	72.09
	Amniotic Fluid	Ctrl	+/-	+/-	7.14
	Amniotic Fluid	Ctrl	+/-	+/-	7.16
	Amniotic Fluid	Ctrl	+/-	+/-	1.735
	Amniotic Fluid	Ctrl	+/-	KO	64.19
	Amniotic Fluid	Ctrl	+/-	KO	43.82
	Fetal Liver	IFNg	+/-	+/-	2.52
	Fetal Liver	IFNg	+/-	+/-	3.71
	Fetal Liver	IFNg	+/-	+/-	9.26
	Fetal Liver	IFNg	+/-	+/-	18.015
	Fetal Liver	IFNg	+/-	+/-	2.12
	Fetal Liver	IFNg	+/-	+/-	3.355
	Fetal Liver	IFNg	+/-	KO	15.905
	Fetal Liver	IFNg	+/-	KO	22.68
	Fetal Liver	IFNg	+/-	KO	19.475
	Fetal Liver	IFNg	+/-	KO	9.01
	Fetal Liver	IFNg	+/-	KO	12.17
	Fetal Liver	IFNg	+/-	KO	18.29
	Fetal Liver	Ctrl	+/-	+/-	<LOD
	Fetal Liver	Ctrl	+/-	+/-	3.66
	Fetal Liver	Ctrl	+/-	+/-	<LOD
	Fetal Liver	Ctrl	+/-	KO	11.13
	Fetal Liver	Ctrl	+/-	KO	3.14
	Maternal Serum	Ctrl	+/-	N/A	16.05
	Maternal Serum	IFNg	+/-	N/A	179.995
	Maternal Serum	IFNg	+/-	N/A	289.71
	Maternal Serum	IFNg	+/-	N/A	133.185
	Maternal Serum	Ctrl	+/-	N/A	16.1
	Maternal Serum	Ctrl	+/-	N/A	263.015
	Amniotic Fluid	IFNg	KO	+/-	11.6
	Amniotic Fluid	IFNg	KO	+/-	18.68
	Amniotic Fluid	IFNg	KO	+/-	6.39
	Amniotic Fluid	IFNg	KO	+/-	7.09
	Amniotic Fluid	IFNg	KO	+/-	10.225
	Amniotic Fluid	IFNg	KO	KO	103.92
	Amniotic Fluid	IFNg	KO	KO	165.04
	Amniotic Fluid	IFNg	KO	KO	198.285
	Amniotic Fluid	IFNg	KO	KO	106.88
	Amniotic Fluid	IFNg	KO	KO	128.68
	Amniotic Fluid	IFNg	KO	KO	101.335
	Amniotic Fluid	IFNg	KO	KO	194.81
	Amniotic Fluid	Ctrl	KO	+/-	3.68
	Amniotic Fluid	Ctrl	KO	+/-	<LOD
	Amniotic Fluid	Ctrl	KO	KO	45.535
	Amniotic Fluid	Ctrl	KO	KO	45.045
	Amniotic Fluid	Ctrl	KO	KO	66.12
	Fetal Liver	IFNg	KO	+/-	1.91
	Fetal Liver	IFNg	KO	+/-	5.25
	Fetal Liver	IFNg	KO	+/-	<LOD
	Fetal Liver	IFNg	KO	+/-	6.99
	Fetal Liver	IFNg	KO	+/-	5.155
	Fetal Liver	IFNg	KO	KO	13.02
	Fetal Liver	IFNg	KO	KO	9.435
	Fetal Liver	IFNg	KO	KO	13.465
	Fetal Liver	IFNg	KO	KO	21.375
	Fetal Liver	IFNg	KO	KO	10.825
	Fetal Liver	IFNg	KO	KO	18.67
	Fetal Liver	IFNg	KO	KO	15.935
	Fetal Liver	Ctrl	KO	+/-	4.605
	Fetal Liver	Ctrl	KO	+/-	1.93
	Fetal Liver	Ctrl	KO	KO	7.37
	Fetal Liver	Ctrl	KO	KO	8.77
	Fetal Liver	Ctrl	KO	KO	7.84
	Maternal Serum	Ctrl	KO	N/A	133.515
	Maternal Serum	Ctrl	KO	N/A	131.22
	Maternal Serum	IFNg	KO	N/A	702.13
	Maternal Serum	IFNg	KO	N/A	634.72
	Maternal Serum	IFNg	KO	N/A	902.72
	Maternal Serum	IFNg	KO	N/A	872.57
