# Supplementary material for: Both maternal IFNγ exposure and acute prenatal infection with Toxoplasma gondii activate fetal hematopoietic stem cells
Source: EMBO J. 2023 Jun 1;42(14):e112693. doi: 10.15252/embj.2022112693 (PMC10350822; doi:10.15252/embj.2022112693)
Supplement: Supplementary file 3 — Source Data for Expanded View [file EMBJ-42-e112693-s008.zip › EMBOJ-2022-112693R2_SourceDataForExpandedView/SourceDataForExpandedView3.xlsx]

## Sheet: HSPC 1
SALINE TOM	LTHSC	ST-HSC	MPP2	MPP3	MPP4	KLS
HSC_Saline 1 Tom MB.fcs	12.5	7.78	60	14.2	41.3	28.6
HSC_Tom Saline MO1.fcs	25.8	86	91.5	58.8	97.7	73.8
HSC_Tom Saline FR2.fcs	20.6	22.9	57.3	50	66.5	47.1
HSC_Tom Sal FB3.fcs	19.6	15	53.3	75.1	84.8	63.8
HSC_Tom Sal FL3.fcs	1.26	13.4	10.3	6.05	5.75	5.3
HSC_Tom Sal FO3.fcs	30.1	7.36	62.9	71.6	79.1	61.9
HSC_Tom Sal FRV3.fcs	5.28	5.83	27.1	50.8	57.3	31.1
HSC_Tom 4 Saline MO.fcs	2.83	10.6	30.7	25.7	52.7	20.5
HSC_Tom 4 Saline MR.fcs	5.32	10.2	24.3	21.6	31	18
HSC_TOM SAL 4 FR.fcs	4.34	1.98	11.3	8.56	14.1	8.87
HSC_TOM SAL 4 FV2.fcs	51.2	51.5	62.4	47.4	20.4	50.1
SALINE GFP
HSC_GFP Sal2O.fcs	1.25	1.47	11.6	5.23	8.55	5.77
HSC_GFP Saline MR1.fcs	1	3.66	32.6	19	5.7	6.36
HSC_GFP Saline ML1.fcs	2.75	2.56	19.3	10.3	4.56	7.76
HSC_GFP Sal MB1.fcs	2.37	11.1	17	20	14.8	14.3
HSC_GFP Sal MRV1.fcs	12.3	10.6	33.5	54.2	48.4	30.7
TOM IFNY
HSC - Sca-1_TOM MB.fcs	33.5	77.2	84.2	88.8	87.4	82.2
HSC - Sca-1_TOM MB2.fcs	97	93.5	97.1	94.1	94.9	94.8
HSC - Sca-1_TOM ML.fcs	53.1	85.6	95.2	96.4	94.8	91.1
HSC - Sca-1_TOM MO.fcs	99.5	99.6	98.4	99.7	99.2	99.4
HSC - Sca-1_TOM MR.fcs	41.6	34	50.5	50	54.7	46.5
HSC - Sca-1_TOM MV.fcs	80.2	82.2	86.4	84.1	87.1	84.1
HSC - Sca-1_TOM FB.fcs	11.4	21.6	39.4	46.5	41.7	39.7
HSC - Sca-1_TOM FL.fcs	9.67	6.67	30.8	28.4	30.4	25.8
HSC - Sca-1_TOM FO.fcs	1.95	7.66	28.7	29.4	23.8	23.3
HSC - Sca-1_TOM FV.fcs	13.2	11.8	50.3	50.1	50.9	42.5
HSC - Sca-1_TOM MB.fcs	32.5	33.1	70.8	74.1	75.7	69.4
HSC - Sca-1_TOM ML.fcs	22.4	17.7	38.1	40.6	37.6	36.2
HSC - Sca-1_TOM MO.fcs	1.77	5.1	18.6	25.1	16.6	16.6
HSC - Sca-1_TOM MV.fcs	47	38.4	80.1	78.1	78.8	74.6
GFP IFNY
HSC - Sca-1_GFP B.fcs	15.4	31.2	50.3	51.4	68.1	50.8
HSC - Sca-1_GMR.fcs	18.5	22.9	65.2	63.7	67.5	56.3
HSC - Sca-1_GMV.fcs	14.6	21.5	68.6	71.1	62.2	57.9
HSC - Sca-1_GVV.fcs	9.7	16.9	60.3	59.8	55.6	51.8

## Sheet: HSPC 2
SALINE TOM	LTHSC	ST-HSC	MPP2	MPP3	MPP4	KLS
HSC_TOM SAL FB.fcs	34.9	52.6	75.6	80.6	91	77.8
HSC_TOM SAL MR.fcs	0.11	0.29	2.44	1.32	0.88	1.37
HSC - Sca-1_SAL TOM MB.fcs	35.1	82.8	85	91.2	97.9	77.1
HSC - Sca-1_SAL TOM MV.fcs	7.77	8.03	19.9	15.5	13.6	13
HSC - Sca-1_SAL TOM MB.fcs	25.5	15.4	60.9	31.7	99.6	30.3
HSC - Sca-1_SAL TOM ML.fcs	31.5	13.7	79.9	65.4	100	27.2
HSC - Sca-1_SAL TOM MR.fcs	22.4	10.4	69.8	69.2	99.3	43.8
HSC - Sca-1_SAL TOM MV.fcs	28.4	15.7	75	35.8	99.1	28.9
HSC - Sca-1_SAL TOM O.fcs	34	18.5	87.5	100	100	35.2
SALINE GFP
HSC_GFP SAL FB.fcs	0.14	0.21	1.78	0.96	2.13	1.12
HSC_GFP SAL FL.fcs	0.53	0.88	7.3	3.81	14.3	4.14
HSC_GFP SAL FO.fcs	0.42	1.16	5.67	3.76	8.33	3.88
HSC - Sca-1_SAL GFP MR.fcs	0.1	0.8	3.43	2.79	3.16	2.16
IFNY TOM
HSC - Sca-1_2nd Tom M1.fcs	25.5	28.7	76.2	79.3	69.2	68.2
HSC - Sca-1_2nd Tom M2.fcs	28.2	25.7	45.5	42.7	27.3	32.8
HSC - Sca-1_2nd Tom M3.fcs	12	15.1	48.6	48.4	48.9	41.3
HSC - Sca-1_T1.fcs	34.2	35.6	62.1	66.1	83.1	53.5
HSC - Sca-1_T2.fcs	1.28	0.83	34.6	41.6	11.1	3.12
HSC - Sca-1_T3.fcs	38.5	32.6	66.3	62.5	76.1	46.2
HSC - Sca-1_T4.fcs	37.3	7.63	63.5	66	59.3	16.9
HSC - Sca-1_T6.fcs	2.58	8.16	13.4	15.3	21.1	9.99
HSC - Sca-1_T7.fcs	31.7	52.4	60.7	75.1	75.6	43.6
HSC - Sca-1_T8.fcs	47.9	41	56.7	64.9	81.5	42
HSC - Sca-1_T9.fcs	13.8	51.8	64	72.2	70.4	56.2
HSC - Sca-1_T10.fcs	8.97	8.53	6.85	6.92	18.8	13.5
HSC - Sca-1_T11.fcs	34.8	34.6	41.8	41.3	67.9	56.5
IFNY GFP
HSC - Sca-1_2G1.fcs	6.48	15.5	68.3	70.5	48.3	49.7
HSC - Sca-1_2G2.fcs	13.9	18.4	58	61.8	70.8	56.5
HSC - Sca-1_2G3.fcs	20.6	22.5	64.4	61.6	64.1	57.7
HSC - Sca-1_G13.fcs	0.6	0.81	2.09	2.54	1.9	1.24
HSC - Sca-1_G15.fcs	2	11.4	9.04	25.1	13.2	3.4

## Sheet: Myeloid 1
	GMP	MkP	ErythPro
SALINE TOM
Myeloid_Sal_TomMB.fcs	4.07	6.35	4.59
Myeloid_Tom Saline MO1.fcs	95.5	81.1	97.9
Myeloid_Tom Saline FR2.fcs	32.8	23.9	44.3
Myeloid_Tom SAL FB3.fcs	77.8	45.8	61.8
Myeloid_Tom SAL FL3.fcs	7.16	4.41	9.15
Myeloid_Tom SAL FO3.fcs	81.4	48.5	78.8
Myeloid_Tom SAL FRV3.fcs	53	24.8	55.5
Myeloid_Tom 4 Saline MO.fcs	22	13.3	19.6
Myeloid_Tom 4 Saline MR.fcs	24.1	17.5	20.8
Myeloid_TOM SAL 4 FR.fcs	33.6	52.6	39.7
Myeloid_TOM SAL 4 FV2.fcs	37.5	52.2	39.3
SALINE GFP
HSC_GFP Sal2O.fcs	0.59	0.93	0.3
Myeloid_GFP Saline MR1.fcs	31.9	9.75	36.2
Myeloid_GFP Saline ML1.fcs	6.86	23.2	71.8
Myeloid_GFP SAL FL2.fcs	1.06	1.22	0.34
Myeloid_GFP SAL MB1.fcs	11.4	8.15	14.5
Myeloid_GFP SAL MRV1.fcs	40.7	29.8	40.2
Myeloid_GFP 4 Saline FL.fcs	5.13	3.69	3.55
Myeloid_GFP 4 Saline MO.fcs	11	2	1.92
TOM IFNy
Myeloid_TB.fcs	82.9	66.7	83.5
Myeloid_TB2.fcs	93.7	88.6	93.2
Myeloid_TL.fcs	96	88.2	97.4
Myeloid_TO.fcs	100	98.3	100
Myeloid_TR.fcs	41.2	40.8	40.1
Myeloid_TV.fcs	82.9	74.6	87.2
Myeloid_T1.fcs	87.4	80.5	88.9
Myeloid_T2.fcs	90.6	66.8	82
Myeloid_T3.fcs	34.8	29	37.6
Myeloid_T4.fcs	14.8	17.8	3.31
Myeloid_T5.fcs	50	50	51.4
Myeloid_T6.fcs	58.1	49.2	58.5
Myeloid_T7.fcs	20.9	28.4	19.9
Myeloid_T8.fcs	19.8	18.9	18
GFP IFNY
Myeloid_GB.fcs	36.8	38.7	35.7
Myeloid_G1.fcs	66.5	40.8	55.7
Myeloid_G2.fcs	50.7	37.7	52.8
Myeloid_G3.fcs	1.89	15.8	1.48
Myeloid_G4.fcs	61.6	53.2	61

## Sheet: Myeloid 2
	GMP	MkP	ErythPro
SALINE TOM
Myeloid_TOM SAL FB.fcs	68.4	83.6	76.8
Myeloid_TOM SAL MR.fcs	0.65	0.47	0.77
Myeloid_SAL TOM MB.fcs	92.2	75.7	94.6
Myeloid_SAL TOM MV.fcs	14.6	16.1	25.1
Myeloid_SB.fcs	23.8	28	21
Myeloid_SL.fcs	30.7	25	26.7
Myeloid_SO.fcs	30.2	32.2	18.8
Myeloid_SR.fcs	4.56	28.6	0
SALINE GFP
Myeloid_GFP SAL FL.fcs	8.94	0.11	0.065
Myeloid_GFP SAL FO.fcs	12.2	0.21	0.31
Myeloid_SAL GFP MR.fcs	0.13	4.4	0.07
TOM IFNy
Myeloid_T1.fcs	99.6	87	94.3
Myeloid_T2.fcs	3.32	7.54	2.58
Myeloid_T3.fcs	99.3	93.4	91
Myeloid_T4.fcs	98	71.6	84.1
Myeloid_T5.fcs	0.29	3.47	0.42
Myeloid_T6.fcs	23	20.3	17.6
Myeloid_T7.fcs	98	87	92.6
Myeloid_T8.fcs	98.4	71.3	94.6
Myeloid_T9.fcs	97.6	68.9	94.7
Myeloid_T10.fcs	27.2	20.3	21.5
Myeloid_T11.fcs	98.8	79.8	97
Myeloid_T12.fcs	3.2	4.26	2.98
Myeloid_2T1.fcs	90.5	68.1	81.2
Myeloid_2T2.fcs	87.6	79	88.2
Myeloid_2T3.fcs	42.4	32.7	44.9
GFP IFNy
Myeloid_2G1.fcs	42	32.9	43.6
Myeloid_2G2.fcs	2	16	1.39
Myeloid_2G3.fcs	45.8	42.5	43.2
Myeloid_G13.fcs	2.19	1.51	0.88
Myeloid_G14.fcs	0.2	7.65	0.19
Myeloid_G15.fcs	0.67	4.13	0.14
Myeloid_G16.fcs	0.083	1.93	0.11

## Sheet: CLP 1
SALINE TOM	CLP
CLP_Sal_TomMB.fcs	6.67
CLP_Tom Saline MO1.fcs	68.2
CLP_Tom Saline FR2.fcs	31.9
CLP_Tom Sal FB3.fcs	76.9
CLP_Tom Sal FL3.fcs	7.87
CLP_Tom Sal FO2.fcs	78.9
CLP_Tom Sal FRV3.fcs	43
CLP_Tom 4 Saline MO.fcs	33.9
CLP_Tom 4 Saline MR.fcs	43.6
CLP_TOM SAL FV2.fcs	31.4
CLP_TOM SAL 4 FR.fcs	9.95
SALINE GFP
HSC_GFP Sal2O.fcs	9.39
CLP_GFP Saline MR1.fcs	29.7
CLP_GFP Saline ML1.fcs	12
CLP_GFP SAL FL2.fcs	3.75
CLP_GFP SAL MB1.fcs	22.9
CLP_GFP SAL MRV1.fcs	41.3
CLP_GFP 4 Saline FL.fcs	31
CLP_GFP 4 Saline MO.fcs	30.3
TOM IFNy
CLP_TB.fcs	30.5
CLP_TB2.fcs	48.6
CLP_TL.fcs	24.8
CLP_TO.fcs	41.3
CLP_TR.fcs	7.32
CLP_TV.fcs	30
CLP_T1.fcs	49.5
CLP_T2.fcs	75.5
CLP_T3.fcs	18.2
CLP_T4.fcs	11.8
CLP_T5.fcs	35.3
CLP_T6.fcs	38.6
CLP_T7.fcs	14.1
CLP_T8.fcs	11.2
GFP IFNy
CLP_2G1.fcs	30.8
CLP_2G2.fcs	7.36
CLP_2G3.fcs	56.3
CLP_2G1.fcs	70.9
CLP_G2.fcs	10.9
CLP_G3.fcs	34.1
CLP_2G3.fcs	56.3

## Sheet: CLP 2
SALINE TOM	CLP
CLP_TOM SAL FB.fcs	74.3
CLP_TOM SAL MR.fcs	0.27
CLP_SAL TOM MB.fcs	89
CLP_SAL TOM MV.fcs	11.6
CLP_SB.fcs	0.88
CLP_SL.fcs	4.89
CLP_SO.fcs	1.15
CLP_SR.fcs	0.5
CLP_SV.fcs	1.44
SALINE GFP
CLP_GFP SAL FL.fcs	4.17
CLP_GFP SAL FO.fcs	4.28
CLP_SAL GFP ML.fcs	1.25
CLP_SAL GFP MR.fcs	5.29
TOM IFNy
CLP_T1.fcs	91.4
CLP_T2.fcs	17.4
CLP_T3.fcs	85.7
CLP_T4.fcs	75.3
CLP_T5.fcs	10.2
CLP_T6.fcs	27
CLP_T7.fcs	82.8
CLP_T8.fcs	87.6
CLP_T9.fcs	72.6
CLP_T10.fcs	23.9
CLP_T11.fcs	74.5
CLP_T12.fcs	23.4
GFP IFNy
CLP_G13.fcs	2.81
CLP_G14.fcs	15.9
CLP_G15.fcs	17.4
CLP_G16.fcs	1.04

## Sheet: Mature 1
TOM SALINE	GM	B	T
Mature_Sal_TomMB.fcs	28.6	32.8	42.8
Mature_Tom Saline MO1.fcs	96.7	78.4	54.7
Mature_Tom Saline FR2.fcs	34.7	75	69.1
Mature_Tom SAL FB3.fcs	72.6	85.6	61.4
Mature_Tom SAL FL3.fcs	6.08	7.94	28.8
Mature_Tom SAL FO3.fcs	80.8	60	69.5
Mature_TOM SAL FRV3.fcs	56.2	62.2	24.8
Mature_Tom 4 Saline MO.fcs	17.8	41	31.3
Mature_Tom 4 Saline MR.fcs	19.4	33.2	18.3
Mature_TOM SAL 4 FR.fcs	11.4	18.7	40.2
Mature_TOM SAL 4 FV2.fcs	41.5	28.8	21.9
GFP SALINE
Mature_GFP Sal2O.fcs	42.2	14.4	45.6
Mature_GFP Saline MR1.fcs	27.2	56.8	44.5
Mature_GFP Saline ML1.fcs	2.09	25.1	43.9
Mature_GFP SAL FL2.fcs	1	5.41	57
Mature_GFP SAL MB1.fcs	13.2	15.3	25.4
Mature_GFP SAL MRV1.fcs	39.6	42.1	13.5
Mature_GFP Saline 4 MO.fcs	2.36	14.3	13
Mature_GFP 4 Saline FL.fcs	7.22	34.3	36.3
TOM IFNy
Mature_TB.fcs	83.2	81.1	37.8
Mature_TB2.fcs	94	88.5	50.2
Mature_TL.fcs	96.5	88.5	48.4
Mature_TO.fcs	100	88	63.7
Mature_TR.fcs	38.1	52.6	21.1
Mature_TV.fcs	86.1	83.8	63.3
Mature_T1.fcs	88.1	69	49.7
Mature_T2.fcs	88.6	55	10.6
Mature_T3.fcs	38.1	25.6	21.3
Mature_T4.fcs	12.5	22.7	30.8
Mature_T5.fcs	63.9	38.8	33.2
Mature_T6.fcs	62.4	43.8	24.4
Mature_T7.fcs	16.4	30.4	25.4
Mature_T8.fcs	31.2	39	53.9
GFP IFNy
Mature_GB.fcs	39.5	82.9	23.2
Mature_G1.fcs	61.7	67.6	52.6
Mature_G2.fcs	65.2	59.7	16.2
Mature_G3.fcs	4.06	7.88	23.1
Mature_G4.fcs	64.6	58.8	44.5

## Sheet: Mature 2
TOM SALINE	GM	B	T
Mature_TOM SAL FB.fcs	87.2	86.7	62.9
Mature_TOM SAL MR.fcs	0.3	1.14	0.39
Mature_SAL TOM MB.fcs	93.7	86	51.1
Mature_SAL TOM MV.fcs	16.4	19.5	15.4
Mature_SB.fcs	20.3	6.19	10.8
Mature_SL.fcs	26.2	3.27	12.3
Mature_SO.fcs	22.1	3.66	4.47
Mature_SR.fcs	25.1	5.59	21.4
Mature_SV.fcs	14.5	11.3	19.6
GFP SALINE
Mature_GFP SAL FB.fcs	0.1	1.07	11.7
Mature_GFP SAL FL.fcs	0.25	1.02	9.97
Mature_GFP SAL FO.fcs	0.24	2.15	16.6
Mature_SAL GFP MR.fcs	0.53	6.32	20.8
TOM IFNy
Mature_T1.fcs	99.9	75.6	83.5
Mature_T2.fcs	4.11	40.1	72.8
Mature_T3.fcs	99.9	74.1	79.7
Mature_T4.fcs	100	66.9	77.4
Mature_T5.fcs	0.49	22.9	49.2
Mature_T6.fcs	16.6	13.7	35.2
Mature_T7.fcs	98.4	79.7	52.9
Mature_T8.fcs	99.6	78.2	56.4
Mature_T9.fcs	95.1	84.7	68.2
Mature_T10.fcs	25.8	10.3	20.6
Mature_T11.fcs	99.3	68.1	23
Mature_T12.fcs	2.72	2.77	4.05
Mature_T3.fcs	38.1	25.6	21.3
Mature_T4.fcs	12.5	22.7	30.8
Mature_T5.fcs	63.9	38.8	33.2
GFP IFNy
Mature_2G1.fcs	61.8	67.3	52.6
Mature_2G2.fcs	65.2	59.5	16.5
Mature_2G3.fcs	4.06	7.88	23.1
Mature_G13.fcs	2.14	2.5	4.94
Mature_G14.fcs	0.16	24	54.2
Mature_G15.fcs	0.18	21.6	17
Mature_G16.fcs	0.19	0.8	4.57
