# Supplementary material for: Both maternal IFNγ exposure and acute prenatal infection with Toxoplasma gondii activate fetal hematopoietic stem cells
Source: EMBO J. 2023 Jun 1;42(14):e112693. doi: 10.15252/embj.2022112693 (PMC10350822; doi:10.15252/embj.2022112693)
Supplement: Supplementary file 3 — Source Data for Expanded View [file EMBJ-42-e112693-s008.zip › EMBOJ-2022-112693R2_SourceDataForExpandedView/SourceDataForExpandedView2.xlsx]

## Sheet: HSPC 1
SALINE TOM	LTHSC	ST-HSC	MPP2	MPP3	MPP4	KLS
HSC_Saline 1 Tom MB.fcs	12.5	7.78	60	14.2	41.3	28.6
HSC_Tom Saline MO1.fcs	25.8	86	91.5	58.8	97.7	73.8
HSC_Tom Saline FR2.fcs	20.6	22.9	57.3	50	66.5	47.1
HSC_Tom Sal FB3.fcs	19.6	15	53.3	75.1	84.8	63.8
HSC_Tom Sal FL3.fcs	1.26	13.4	10.3	6.05	5.75	5.3
HSC_Tom Sal FO3.fcs	30.1	7.36	62.9	71.6	79.1	61.9
HSC_Tom Sal FRV3.fcs	5.28	5.83	27.1	50.8	57.3	31.1
HSC_Tom 4 Saline MO.fcs	2.83	10.6	30.7	25.7	52.7	20.5
HSC_Tom 4 Saline MR.fcs	5.32	10.2	24.3	21.6	31	18
HSC_TOM SAL 4 FR.fcs	4.34	1.98	11.3	8.56	14.1	8.87
HSC_TOM SAL 4 FV2.fcs	51.2	51.5	62.4	47.4	20.4	50.1
SALINE GFP
HSC_GFP Sal2O.fcs	1.25	1.47	11.6	5.23	8.55	5.77
HSC_GFP Saline MR1.fcs	1	3.66	32.6	19	5.7	6.36
HSC_GFP Saline ML1.fcs	2.75	2.56	19.3	10.3	4.56	7.76
HSC_GFP Sal MB1.fcs	2.37	11.1	17	20	14.8	14.3
HSC_GFP Sal MRV1.fcs	12.3	10.6	33.5	54.2	48.4	30.7
PRU TOM
HSC_Pru 1 Tom MB.fcs	50.2	94.8	98	96.2	99.1	91.3
HSC_Pru 1 Tom ML.fcs	50.6	77.5	88.1	88.6	72.6	80.5
HSC_Tom Pru O1.fcs	66.2	83.5	84.4	94.8	89.4	86.6
HSC_Tom Pru R1.fcs	72.1	96.9	87.1	97.7	99.4	89.8
HSC_Tom Pru V1.fcs	37.3	95.3	79.8	98.4	94.2	69.2
HSC_Pru TOM 2FL.fcs	5.47	2.84	50.3	32.2	38.1	21.8
HSC_Pru TOM 2FO.fcs	19.8	20.9	41.5	21.5	34.1	29.3
PRU GFP
HSC_GFP Pru 2R.fcs	2.25	8.77	14.3	14.2	9.93	15.8
HSC_Pru GFP 3MB.fcs	49.1	61.9	67.2	77.2	75	68.9
RH TOM
HSC_Tom RH B1.fcs	10.2	10.7	47.2	36.1	66.7	33.4
HSC_Tom RH L1.fcs	72.7	95.9	89.8	99	100	90.3
HSC_Tom RH R1.fcs	16.3	48	35.3	66.6	80.9	43.1
HSC_Tom 2 RH MB.fcs	43.9	97.1	86.4	98.2	92	71.7
HSC_RH TOM 3 ML.fcs	3.12	1.94	18.9	9.12	6.99	8.95
HSC_RH TOM 3 MO.fcs	4.07	15	23.3	23.9	18.8	15.5
HSC - CD86_RH TOM ML.fcs	11.2	70.6	81.6	77.4	67.6	40.9
HSC - CD86_RH TOM MLV.fcs	1.69	12.8	23.2	20.8	3.57	8.53
HSC - CD86_RH TOM MR.fcs	6.81	27.2	33.3	45.7	41.5	16.5
RH GFP
HSC_RH2 GFP B1.fcs	1.54	0.2	4.52	31.9	2.02	5.14

## Sheet: HSPC 2
SALINE TOM	LTHSC	ST-HSC	MPP2	MPP3	MPP4	KLS
HSC_TOM SAL FB.fcs	34.9	52.6	75.6	80.6	91	77.8
HSC_TOM SAL MR.fcs	0.11	0.29	2.44	1.32	0.88	1.37
HSC - Sca-1_SAL TOM MB.fcs	35.1	82.8	85	91.2	97.9	77.1
HSC - Sca-1_SAL TOM MV.fcs	7.77	8.03	19.9	15.5	13.6	13
HSC - Sca-1_SAL TOM MB.fcs	25.5	15.4	60.9	31.7	99.6	30.3
HSC - Sca-1_SAL TOM ML.fcs	31.5	13.7	79.9	65.4	100	27.2
HSC - Sca-1_SAL TOM MR.fcs	22.4	10.4	69.8	69.2	99.3	43.8
HSC - Sca-1_SAL TOM MV.fcs	28.4	15.7	75	35.8	99.1	28.9
HSC - Sca-1_SAL TOM O.fcs	34	18.5	87.5	100	100	35.2
SALINE GFP
HSC_GFP SAL FB.fcs	0.14	0.21	1.78	0.96	2.13	1.12
HSC_GFP SAL FL.fcs	0.53	0.88	7.3	3.81	14.3	4.14
HSC_GFP SAL FO.fcs	0.42	1.16	5.67	3.76	8.33	3.88
HSC - Sca-1_SAL GFP MR.fcs	0.1	0.8	3.43	2.79	3.16	2.16
PRU TOM
HSC - CD86_M1.fcs	1.1	1.29	62.3	8.15	82.3	31
HSC - CD86_M2.fcs	0.58	1.93	60.3	5.38	93.6	39.2
HSC - CD86_M3.fcs	49	43.6	70.5	41.3	92	55.1
HSC - CD86_M4.fcs	43.3	33.3	78.2	52.1	90.3	54.3
HSC - CD86_M5.fcs	22.3	49.3	85.2	43	88.5	61.6
PRU GFP
HSC - CD86_PRU GFP 2B - FR.fcs	0.32	1.22	21.5	7.59	43.6	6.84
HSC - CD86_PRU GFP 2B - MO.fcs	0.1	0.59	5.59	5.45	9.44	4.14
RH TOM
HSC - CD86_MB.fcs	99.9	99.1	99.7	100	99.4	99.7
HSC - CD86_ML.fcs	0.86	19	13.2	42.5	29.4	8.38
HSC - CD86_MO.fcs	2.17	10.2	28.1	46.3	61.5	31.4
HSC - CD86_RH TOM 1R - FB.fcs	3.45	6.88	47.9	25.8	37.2	21.4
HSC - CD86_RH TOM 1R - FL.fcs	1.33	3.66	20	9.72	28.3	9.59
HSC - Sca-1_RH TOM MO.fcs	1.32	1.99	40	17.9	95.8	6.65
HSC - Sca-1_RH TOM ML.fcs	37.8	63.7	84.7	81	96.9	59.7
HSC - Sca-1_RH TOM MR.fcs	16.8	43.3	72.7	73.4	97.5	37
RH GFP - no reconstituation for 6 samples
HSC - CD86_RH GFP 2O - FO.fcs	0	0.62	13.9	6.03	50.3	11.1

## Sheet: Myeloid 1
	GMP	MkP	ErythPro
SALINE TOM
Myeloid_Sal_TomMB.fcs	4.07	6.35	4.59
Myeloid_Tom Saline MO1.fcs	95.5	81.1	97.9
Myeloid_Tom Saline FR2.fcs	32.8	23.9	44.3
Myeloid_Tom SAL FB3.fcs	77.8	45.8	61.8
Myeloid_Tom SAL FL3.fcs	7.16	4.41	9.15
Myeloid_Tom SAL FO3.fcs	81.4	48.5	78.8
Myeloid_Tom SAL FRV3.fcs	53	24.8	55.5
Myeloid_Tom 4 Saline MO.fcs	22	13.3	19.6
Myeloid_Tom 4 Saline MR.fcs	24.1	17.5	20.8
Myeloid_TOM SAL 4 FR.fcs	33.6	52.6	39.7
Myeloid_TOM SAL 4 FV2.fcs	37.5	52.2	39.3
SALINE GFP
HSC_GFP Sal2O.fcs	0.59	0.93	0.3
Myeloid_GFP Saline MR1.fcs	31.9	9.75	36.2
Myeloid_GFP Saline ML1.fcs	6.86	23.2	71.8
Myeloid_GFP SAL FL2.fcs	1.06	1.22	0.34
Myeloid_GFP SAL MB1.fcs	11.4	8.15	14.5
Myeloid_GFP SAL MRV1.fcs	40.7	29.8	40.2
Myeloid_GFP 4 Saline FL.fcs	5.13	3.69	3.55
Myeloid_GFP 4 Saline MO.fcs	11	2	1.92
PRU TOM
Myeloid_Pru 1 Tom MB.fcs	97.9	81.2	95.7
Myeloid_Pru 1 Tom ML.fcs	81	76.6	81.3
Myeloid_Tom Pru O1.fcs	97.1	96.6	97.4
Myeloid_Tom Pru R1.fcs	98.6	90.9	97.9
Myeloid_Tom Pru V1.fcs	99.7	90.3	99.7
Myeloid_PRU TOM 2FL.fcs	64.1	4.34	20.9
Myeloid_PRU TOM 2O.fcs	35.1	26.1	29.2
PRU GFP
Myeloid_GFP Pru 2B.fcs	4.06	10.3	2.82
Myeloid_GFP Pru 2O.fcs	0.52	5.02	1.47
Myeloid_GFP Pru 2R.fcs	13.9	20.8	19.7
Myeloid_PRU GFP 3MB.fcs	89.2	82.3	86.3
RH TOM
Myeloid_Tom RH B1.fcs	69.2	81.1	89.5
Myeloid_Tom RH L1.fcs	99.9	95.3	100
Myeloid_Tom RH R1.fcs	63.8	49.5	67.2
Myeloid_Tom 2 RH MB.fcs	95.2	65.1	95.6
Myeloid_RH TOM 3 ML.fcs	10.4	7.9	12.3
Myeloid_RH TOM 3 MO.fcs	32.3	18.7	17.4
Myeloid_RH TOM MB.fcs	0.4	0.53	0.43
Myeloid_RH TOM ML.fcs	82	62.9	79.5
Myeloid_RH TOM MLV.fcs	17.9	7.99	16.5
Myeloid_RH TOM MR.fcs	48.4	20.2	37.7
RH GFP
Myeloid_RH2 GFP B1.fcs	0.3	8.15	0.11
Myeloid_GFP RH O2.fcs	5.56	40.4	15.7
Myeloid_GFP RH R1.fcs	4.59	28.3	15.9
Myeloid_GFP 2 RH MRV.fcs	0.65	1.2	0.11

## Sheet: Myeloid 2
	GMP	MkP	ErythPro
SALINE TOM
Myeloid_TOM SAL FB.fcs	68.4	83.6	76.8
Myeloid_TOM SAL MR.fcs	0.65	0.47	0.77
Myeloid_SAL TOM MB.fcs	92.2	75.7	94.6
Myeloid_SAL TOM MV.fcs	14.6	16.1	25.1
Myeloid_SB.fcs	23.8	28	21
Myeloid_SL.fcs	30.7	25	26.7
Myeloid_SO.fcs	30.2	32.2	18.8
Myeloid_SR.fcs	4.56	28.6	0
SALINE GFP
Myeloid_GFP SAL FL.fcs	8.94	0.11	0.065
Myeloid_GFP SAL FO.fcs	12.2	0.21	0.31
Myeloid_SAL GFP MR.fcs	0.13	4.4	0.07
TOM PRU
Myeloid_M1.fcs	0.99	16	0.55
Myeloid_M2.fcs	0.24	14.6	0.14
Myeloid_M3.fcs	22.2	34.8	38.3
Myeloid_M4.fcs	51.3	57.2	46.2
Myeloid_M5.fcs	27.1	47.8	27.4
GFP PRU
Myeloid_PRU GFP 2R - MV.fcs	0.32	2.93	0.31
RH TOM
Myeloid_MB.fcs	100	100	80.3
Myeloid_ML.fcs	66.7	11.4	89.5
Myeloid_MO.fcs	41.4	18.5	91
Myeloid_RH TOM 1R - FB.fcs	19.9	10.3	18.7
Myeloid_RH TOM 1R - FL.fcs	19.2	16.4	21
Myeloid_RL.fcs	69.5	50.5	62.2
Myeloid_RO.fcs	2.32	2.08	2.07
Myeloid_RR.fcs	57.7	38	72.7
5x RH GFP no reconstituation	0

## Sheet: CLP 1
SALINE TOM	CLP
CLP_Sal_TomMB.fcs	6.67
CLP_Tom Saline MO1.fcs	68.2
CLP_Tom Saline FR2.fcs	31.9
CLP_Tom Sal FB3.fcs	76.9
CLP_Tom Sal FL3.fcs	7.87
CLP_Tom Sal FO2.fcs	78.9
CLP_Tom Sal FRV3.fcs	43
CLP_Tom 4 Saline MO.fcs	33.9
CLP_Tom 4 Saline MR.fcs	43.6
CLP_TOM SAL FV2.fcs	31.4
CLP_TOM SAL 4 FR.fcs	9.95
SALINE GFP
HSC_GFP Sal2O.fcs	9.39
CLP_GFP Saline MR1.fcs	29.7
CLP_GFP Saline ML1.fcs	12
CLP_GFP SAL FL2.fcs	3.75
CLP_GFP SAL MB1.fcs	22.9
CLP_GFP SAL MRV1.fcs	41.3
CLP_GFP 4 Saline FL.fcs	31
CLP_GFP 4 Saline MO.fcs	30.3
PRU TOM
CLP_Pru 1 Tom MB.fcs	93.2
CLP_Pru 1 Tom ML.fcs	78.6
CLP_Tom Pru O1.fcs	75.6
CLP_Tom Pru R1.fcs	80.1
CLP_Tom Pru V1.fcs	76.8
CLP_PRU TOM 2FL.fcs	44
CLP_PRU TOM 2FO.fcs	21.1
PRU GFP
CLP_GFP Pru 2B.fcs	16
CLP_GFP Pru 2O.fcs	46.3
CLP_GFP Pru 2R.fcs	19.2
CLP_PRU GFP 3MB.fcs	72.9
CLP_PRU GFP 3MR.fcs	3.3
RH TOM
CLP_Tom RH B1.fcs	61.6
CLP_Tom RH L1.fcs	66.2
CLP_Tom RH R1.fcs	62.7
CLP_Tom 2 RH MB.fcs	91.5
CLP_RH TO 3ML.fcs	5.66
CLP_RH TO 3MO.fcs	15.9
CLP_RH TOM MB.fcs	6.69
CLP_RH TOM ML.fcs	82
CLP_RH TOM MLV.fcs	16.1
CLP_RH TOM MR.fcs	57
RH GFP
CLP_RH2 GFP B1.fcs	88.5
CLP_GFP 2 RH MRV.fcs	21.7

## Sheet: CLP 2
SALINE TOM	CLP
CLP_TOM SAL FB.fcs	74.3
CLP_TOM SAL MR.fcs	0.27
CLP_SAL TOM MB.fcs	89
CLP_SAL TOM MV.fcs	11.6
CLP_SB.fcs	0.88
CLP_SL.fcs	4.89
CLP_SO.fcs	1.15
CLP_SR.fcs	0.5
CLP_SV.fcs	1.44
SALINE GFP
CLP_GFP SAL FL.fcs	4.17
CLP_GFP SAL FO.fcs	4.28
CLP_SAL GFP ML.fcs	1.25
CLP_SAL GFP MR.fcs	5.29
PRU TOM
CLP_M1.fcs	66.2
CLP_M2.fcs	56.8
CLP_M3.fcs	60.2
CLP_M4.fcs	69.8
CLP_M5.fcs	70.6
PRU GFP
CLP_PRU GFP 2B - FR.fcs	6.39
CLP_PRU GFP 2B - MO.fcs	1.73
CLP_PRU GFP 2R - MB.fcs	2.45
CLP_PRU GFP 2R - MV.fcs	2.83
RH TOM
CLP_MB.fcs	45.6
CLP_ML.fcs	44.8
CLP_MO.fcs	40.2
CLP_RH TOM 1R- FB.fcs	39.4
CLP_RH TOM 1R- FL.fcs	26.4
CLP_RL.fcs	33.8
CLP_RO.fcs	3.72
CLP_RR.fcs	39.8
RH GFP
CLP_RH GFP 2O - FO.fcs	1.67
5x no reconstitution

## Sheet: Mature 1
TOM SALINE	GM	B	T
Mature_Sal_TomMB.fcs	28.6	32.8	42.8
Mature_Tom Saline MO1.fcs	96.7	78.4	54.7
Mature_Tom Saline FR2.fcs	34.7	75	69.1
Mature_Tom SAL FB3.fcs	72.6	85.6	61.4
Mature_Tom SAL FL3.fcs	6.08	7.94	28.8
Mature_Tom SAL FO3.fcs	80.8	60	69.5
Mature_TOM SAL FRV3.fcs	56.2	62.2	24.8
Mature_Tom 4 Saline MO.fcs	17.8	41	31.3
Mature_Tom 4 Saline MR.fcs	19.4	33.2	18.3
Mature_TOM SAL 4 FR.fcs	11.4	18.7	40.2
Mature_TOM SAL 4 FV2.fcs	41.5	28.8	21.9
GFP SALINE
Mature_GFP Sal2O.fcs	42.2	14.4	45.6
Mature_GFP Saline MR1.fcs	27.2	56.8	44.5
Mature_GFP Saline ML1.fcs	2.09	25.1	43.9
Mature_GFP SAL FL2.fcs	1	5.41	57
Mature_GFP SAL MB1.fcs	13.2	15.3	25.4
Mature_GFP SAL MRV1.fcs	39.6	42.1	13.5
Mature_GFP Saline 4 MO.fcs	2.36	14.3	13
Mature_GFP 4 Saline FL.fcs	7.22	34.3	36.3
TOM PRU
Mature_Pru 1 Tom MB.fcs	98.1	78.4	64.2
Mature_Pru 1 Tom ML.fcs	84	56.6	25
Mature_Tom Pru O1.fcs	45.2	72	76.7
Mature_Tom Pru R1.fcs	53.1	79.5	73.3
Mature_Tom Pru V1.fcs	55.4	78.4	70.8
Mature_PRU TOM 2FL.fcs	69	57.2	42
Mature_PRU TOM 2FO.fcs	11.1	13.1	36.3
GFP PRU
Mature_GFP Pru 2B.fcs	38.1	55.8	54.8
Mature_GFP Pru 2O.fcs	45.3	10.2	58
Mature_GFP Pru 2R.fcs	41.4	22.1	16.3
Mature_PRU GFP 3MB.fcs	87	49	2.79
RH TOM
Mature_Tom RH B1.fcs	34.1	67	70.3
Mature_Tom RH L1.fcs	43.7	76.1	67
Mature_Tom RH R1.fcs	52.1	60.4	47.5
Mature_Tom 2 RH MB.fcs	95.2	72	67.6
Mature_RH TOM 3ML.fcs	70.2	57.4	41.3
Mature_RH TOM 3MO.fcs	22.1	17.7	4.9
Mature_RH TOM MB.fcs	1.01	16.8	65.7
Mature_RH TOM ML.fcs	81	62.4	58.2
Mature_RH TOM MLV.fcs	14.6	4.93	23.9
Mature_RH TOM MR.fcs	47.6	37	48
RH GFP
Mature_GFP RH O2.fcs	56.2	1.55	0.13
Mature_GFP RH R1.fcs	49.2	0.2	0.1
Mature_GFP 2 RH MRV.fcs	0.13	0.52	3.86

## Sheet: Mature 2
TOM SALINE	GM	B	T
Mature_TOM SAL FB.fcs	87.2	86.7	62.9
Mature_TOM SAL MR.fcs	0.3	1.14	0.39
Mature_SAL TOM MB.fcs	93.7	86	51.1
Mature_SAL TOM MV.fcs	16.4	19.5	15.4
Mature_SB.fcs	20.3	6.19	10.8
Mature_SL.fcs	26.2	3.27	12.3
Mature_SO.fcs	22.1	3.66	4.47
Mature_SR.fcs	25.1	5.59	21.4
Mature_SV.fcs	14.5	11.3	19.6
GFP SALINE
Mature_GFP SAL FB.fcs	0.1	1.07	11.7
Mature_GFP SAL FL.fcs	0.25	1.02	9.97
Mature_GFP SAL FO.fcs	0.24	2.15	16.6
Mature_SAL GFP MR.fcs	0.53	6.32	20.8
Tom Pru
Mature_M1.fcs	2.78	34.9	40.5
Mature_M2.fcs	0.96	18.3	22.5
Mature_M3.fcs	30	13.1	21.2
Mature_M4.fcs	56.7	40.8	12.9
Mature_M5.fcs	35.1	60.3	25.4
Pru GFP
Mature_PRU GFP 2B - FR.fcs	2.39	35.2	31.3
Mature_PRU GFP 2B - MO.fcs	0.047	0.14	11.4
Mature_PRU GFP 2R - MB.fcs	0.033	0.14	5.33
Mature_PRU GFP 2R - MV.fcs	0.062	0.33	2.65
Tom RH
Mature_MB.fcs	99.9	76.8	59.7
Mature_ML.fcs	54.5	42.9	25.6
Mature_MO.fcs	33.4	57.8	44.6
Mature_RH TOM 1R - FB.fcs	21.6	39.8	43.1
Mature_RH TOM 1R - FL.fcs	26.6	11.6	17.3
Mature_RL.fcs	60.7	14.4	18.7
Mature_RO.fcs	2.79	8.66	17.6
Mature_RR.fcs	48.2	76.3	35.3
GFP RH
no reconstituton
