# Supplementary material for: Both maternal IFNγ exposure and acute prenatal infection with Toxoplasma gondii activate fetal hematopoietic stem cells
Source: EMBO J. 2023 Jun 1;42(14):e112693. doi: 10.15252/embj.2022112693 (PMC10350822; doi:10.15252/embj.2022112693)
Supplement: Supplementary file 5 — Source Data for Figure 1 [file EMBJ-42-e112693-s004.zip › SourceDataForFigure1/SourceDataForFigure1.xlsx]

## Sheet: E16.5 Fetus CRL
CRL (eyepiece reticle 0.2mm increments)	PRU			RH			Ctrl
	Pru_1	length (mm)		RH_1	length (mm)		Ctrl_1	length (mm)
	59	11.8		68	13.6		80	16
				60	12		83	16.6
	Pru_2			60	12		77	15.4
	68	13.6		56	11.2		79	15.8
	65	13		63	12.6		76	15.2
	65	13		52	10.4		79	15.8
	75	15		61	12.2		76	15.2
	67	13.4					74	14.8
	66	13.2
	65	13		RH_2	length (mm)		Ctrl_2	length (mm)
				60	12		80	16
	Pru_3	length (mm)		63	12.6		79	15.8
	69	13.8		57	11.4		78	15.6
	70	14		66	13.2		80	16
	67	13.4		61	12.2		80	16
	65	13		66	13.2		79	15.8
	70	14		65	13		77	15.4
	68	13.6
	70	14
				RH_3	length (mm)
				70	14
	Pru_4	length (mm)		74	14.8
	76	15.2		76	15.2
	76	15.2		82	16.4
	79	15.8		69	13.8
	76	15.2		68	13.6
	79	15.8

## Sheet: E16.5 HSPC Ctrl_Pru_RH
		RAW COUNTS
		LSK	LTHSC	STHSC	MPP2	MPP3	MPP4	aHSC	drHSC	beads		Cellularity
Ctrl_1 E16.5	Sample:										Ctrl_1 E16.5	Sample:	LSK	LTHSC	STHSC	MPP2	MPP3	MPP4	aHSC	drHSC
	KLS - FL_1.fcs	6927	541	911	741	2317	2375	1841	104	16382		KLS - FL_1.fcs	21142.1	1651.2	2780.49	2261.63	7071.79	7248.81	5618.97	317.422
	KLS - FL_2.fcs	12963	1392	1721	1649	3679	4392	4329	167	22193		KLS - FL_2.fcs	29205.2	3136.12	3877.35	3715.14	8288.65	9895.01	9753.08	376.245
	KLS - FL_3.fcs	10886	1172	1347	1406	3312	3538	3479	164	17860		KLS - FL_3.fcs	30475.9	3281.08	3771	3936.17	9272.12	9904.82	9739.64	459.127
	KLS - FL_4.fcs	11275	1195	1717	1475	3920	2903	3659	249	22384		KLS - FL_4.fcs	25185.4	2669.32	3835.33	3294.76	8756.25	6484.54	8173.25	556.201
		RAW COUNTS
		LSK	LTHSC	STHSC	MPP2	MPP3	MPP4	aHSC	drHSC	beads		Cellularity
Ctrl_2 E16.5	Sample:										Ctrl_2 E16.5	Sample:	LSK	LTHSC	STHSC	MPP2	MPP3	MPP4	aHSC	drHSC
	KLS - FL_GFP 2.fcs	10459	1227	1234	1088	2331	4401	2948	193	14615		KLS - FL_GFP 2.fcs	35781.7	4197.74	4221.69	3722.2	7974.68	15056.4	10085.5	660.281
	KLS - FL_GFP 6.fcs	12165	1020	1617	1263	3721	4451	2865	215	17774		KLS - FL_GFP 6.fcs	34221.3	2869.36	4548.78	3552.94	10467.5	12521.1	8059.53	604.816
	KLS - FL_1.fcs	2802	255	343	356	928	901	798	0	4133	TOM ONLY	KLS - FL_1.fcs	33897.9	3084.93	4149.53	4306.8	11226.7	10900.1	9654	0	TOM ONLY
	KLS - FL_3.fcs	3399	295	398	332	1005	1341	828	0	5518	TOM ONLY	KLS - FL_3.fcs	30799.2	2673.07	3606.38	3008.34	9106.56	12151.1	7502.72	0	TOM ONLY
	KLS - FL_5.fcs	2979	388	438	344	923	872	945	0	6355	TOM ONLY	KLS - FL_5.fcs	23438.2	3052.71	3446.11	2706.53	7262	6860.74	7435.09	0	TOM ONLY
	KLS - FL_7.fcs	2125	261	340	261	653	593	695	0	4096	TOM ONLY	KLS - FL_7.fcs	25939.9	3186.04	4150.39	3186.04	7971.19	7238.77	8483.89	0	TOM ONLY
	KLS - FL_8.fcs	2597	297	382	238	707	956	713	0	4673	TOM ONLY	KLS - FL_8.fcs	27787.3	3177.83	4087.31	2546.54	7564.73	10229	7628.93	0	TOM ONLY
		RAW COUNTS
		LSK	LTHSC	STHSC	MPP2	MPP3	MPP4	aHSC	drHSC	beads		Cellularity
PRU_1 E16.5	Sample:										PRU_1 E16.5	Sample:	LSK	LTHSC	STHSC	MPP2	MPP3	MPP4	aHSC	drHSC
	FL KLS_1.fcs	6490	551	510	740	1801	2676	1925	76	10345		FL KLS_1.fcs	31367.8	2663.12	2464.96	3576.61	8704.69	12933.8	9304.01	367.327
	FL KLS_2.fcs	4549	439	392	557	1171	1859	1463	55	7750		FL KLS_2.fcs	29348.4	2832.26	2529.03	3593.55	7554.84	11993.5	9438.71	354.839
	FL KLS_3.fcs	5686	482	411	777	1491	2379	1831	105	9940		FL KLS_3.fcs	28601.6	2424.55	2067.4	3908.45	7500	11966.8	9210.26	528.169
		RAW COUNTS
		LSK	LTHSC	STHSC	MPP2	MPP3	MPP4	aHSC	drHSC	beads		Cellularity
PRU_2 E16.5	Sample:										PRU_2 E16.5	Sample:	LSK	LTHSC	STHSC	MPP2	MPP3	MPP4	aHSC	drHSC
	FL KLS_1.fcs	4094	195	237	413	1191	1938	1165	117	10439		FL KLS_1.fcs	19609.2	933.998	1135.17	1978.16	5704.57	9282.5	5580.04	560.399
	FL KLS_2.fcs	5915	327	334	615	1969	2594	1563	135	15217		FL KLS_2.fcs	19435.5	1074.46	1097.46	2020.77	6469.74	8523.36	5135.7	443.583
	FL KLS_3.fcs	5292	276	296	556	1722	2344	1508	111	9681		FL KLS_3.fcs	27331.9	1425.47	1528.77	2871.6	8893.71	12106.2	7788.45	573.288
	FL KLS_4.fcs	4181	276	321	462	1247	1775	1333	65	14838		FL KLS_4.fcs	14088.8	930.044	1081.68	1556.81	4202.05	5981.26	4491.85	219.032
	FL KLS_5.fcs	3492	289	308	402	1030	1395	1177	57	9771		FL KLS_5.fcs	17869.2	1478.87	1576.09	2057.11	5270.7	7138.47	6022.92	291.679
		RAW COUNTS
		LSK	LTHSC	STHSC	MPP2	MPP3	MPP4	aHSC	drHSC	beads		Cellularity
PRU_3 E16.5	Sample:										PRU_3 E16.5	Sample:	LSK	LTHSC	STHSC	MPP2	MPP3	MPP4	aHSC	drHSC
	KLS_2.fcs	2949	376	213	383	650	1216	981	82	3659		KLS_2.fcs	40297.9	5138.02	2910.63	5233.67	8882.21	16616.6	13405.3	1120.52
	KLS_4.fcs	2071	157	170	243	600	842	653	64	3594		KLS_4.fcs	28811.9	2184.2	2365.05	3380.63	8347.25	11714	9084.59	890.373
		RAW COUNTS
RH_1 E16.5		LSK	LTHSC	STHSC	MPP2	MPP3	MPP4	aHSC	drHSC	beads	RH_1 E16.5	Cellularity
	Sample:											Sample:	LSK	LT-HSC	ST-HSC	MPP2	MPP3	MPP4	aHSC	drHSC
	FL KLS_7.fcs	9046	335	402	1111	3941	3219	2163	122	6041		FL KLS_7.fcs	74871.7	2772.72	3327.26	9195.5	32618.8	26642.9	17902.7	1009.77
	FL KLS_4.fcs	10135	542	685	1322	3695	3826	2819	231	8306		FL KLS_4.fcs	61010.1	3262.7	4123.53	7958.1	22243	23031.5	16969.7	1390.56
	FL KLS_6.fcs	9751	562	563	1223	3388	3945	2758	202	7935		FL KLS_6.fcs	61443	3541.27	3547.57	7706.36	21348.5	24858.2	17378.7	1272.84
		RAW COUNTS
RH_2 E16.5		LSK	LTHSC	STHSC	MPP2	MPP3	MPP4	aHSC	drHSC	beads	RH_2 E16.5	Cellularity
	Sample:											Sample:	LSK	LTHSC	STHSC	MPP2	MPP3	MPP4	aHSC	drHSC
	FL KLS_1.fcs	1804	48	100	208	1280	168	394	31	11587		FL KLS_1.fcs	7784.59	207.129	431.518	897.558	5523.43	724.95	1700.18	133.771
	FL KLS_2.fcs	6404	111	361	270	3301	2341	668	1	7387		FL KLS_2.fcs	43346.4	751.32	2443.48	1827.53	22343.3	15845.4	4521.46	6.76865	TOM ONLY
	FL KLS_3.fcs	3213	76	135	220	1518	1254	514	1	7046		FL KLS_3.fcs	22800.2	539.313	957.99	1561.17	10772.1	8898.67	3647.46	7.09622	TOM ONLY
	FL KLS_4.fcs	7372	66	310	215	2924	3849	560	0	5951		FL KLS_4.fcs	61939.2	554.529	2604.6	1806.42	24567.3	32339.1	4705.09	0	TOM ONLY
		RAW COUNTS
RH_3 E16.5		LSK	LTHSC	STHSC	MPP2	MPP3	MPP4	aHSC	drHSC	beads	RH_3 E16.5	Cellularity
	Sample:											Sample:	LSK	LTHSC	STHSC	MPP2	MPP3	MPP4	aHSC	drHSC
	KLS_1.fcs	4655	143	315	355	1365	2436	614	170	5027		KLS_1.fcs	46300	1422.32	3133.08	3530.93	13576.7	24229.2	6107.02	1690.87
TOM ONLY	KLS_2.fcs	7525	252	290	713	1337	4844	1282	0	5108	TOM ONLY	KLS_2.fcs	73659	2466.72	2838.68	6979.25	13087.3	47415.8	12548.9	0	TOM ONLY
	KLS_3.fcs	5804	263	269	523	979	3707	878	218	5262		KLS_3.fcs	55150.1	2499.05	2556.06	4969.59	9302.55	35224.2	8342.84	2071.46
TOM ONLY	KLS_4.fcs	9651	289	282	667	1194	7115	1291	0	7136	TOM ONLY	KLS_4.fcs	67621.9	2024.94	1975.9	4673.49	8366.03	49852.9	9045.68	0	TOM ONLY
	KLS_5.fcs	7916	386	364	775	1399	4901	1374	57	11838		KLS_5.fcs	33434.7	1630.34	1537.42	3273.36	5908.94	20700.3	5803.35	240.75
	KLS_6.fcs	11171	387	489	1101	2568	6524	1952	152	10237		KLS_6.fcs	54561.9	1890.2	2388.4	5377.55	12542.7	31864.8	9534.04	742.405
	KLS_7.fcs	6337	234	291	597	1710	3425	923	78	10646		KLS_7.fcs	29762.4	1099	1366.71	2803.87	8031.19	16085.9	4334.96	366.335

## Sheet: E16.5 Ki67 Ctrl_Pru_RH
	Sample:	HSC - GO	HSC Ki67+	MPP G0	MPP Ki67+
Saline	Ki67 KLS_FL1.fcs	37.8	62.2	24.2	75.8
Saline	Ki67 KLS_FL2.fcs	17.3	82.7	7.96	92.04
Saline	Ki67 KLS_FL3.fcs	26	74	18.1	81.9
Saline	Ki67 KLS_Saline 1.fcs	21.8	78.2	14.6	85.4
Saline	Ki67 KLS_Saline 3.fcs	23.9	76.1	15.9	84.1
Pru	KLS_Pru2.fcs	21.4	78.6	12.3	87.7
Pru	KLS_Pru4.fcs	13.1	86.9	8.93	91.07
Pru	KLS_Pru7.fcs	20.1	79.9	16.2	83.8
Pru	KLSPru_9.fcs	21.4	78.6	16.1	83.9
Pru	KLSPru_10.fcs	31.5	68.5	14.3	85.7
Pru	KLSPru_11.fcs	14.8	85.2	7.69	92.31
RH	Ki67 KLS_FL 1.fcs	12	88	8.05	91.95
RH	Ki67 KLS_FL 2.fcs	15.7	84.3	11.2	88.8
RH	Ki67 KLS_FL 3.fcs	3.63	96.37	0.93	99.07
RH	Ki67 KLS_FL 4.fcs	17.3	82.7	12.3	87.7
RH	KLS_1.fcs	15	85	12.9	87.1
