# Supplementary material for: Both maternal IFNγ exposure and acute prenatal infection with Toxoplasma gondii activate fetal hematopoietic stem cells
Source: EMBO J. 2023 Jun 1;42(14):e112693. doi: 10.15252/embj.2022112693 (PMC10350822; doi:10.15252/embj.2022112693)
Supplement: Supplementary file 6 — Source Data for Figure 2 [file EMBJ-42-e112693-s001.zip › SourceDataForFigure2/SourceDataForFigure2.xlsx]

## Sheet: Control 1
Control Tom	B	GM	T	Plts	LTMR	%
Saline#1_Tom MRV_008.fcs	31.2	28.5	14.8	50.2	17 of 21	0.809524
Saline#1_Tom MB_001.fcs	73.9	31.6	58.4	81.7
Saline#1_Tom ML_002.fcs	80	85.1	76.9	56.5
Saline#1_Tom MO_003.fcs	66.6	46.8	52.5	63.2
Saline#1_Tom MR_005.fcs	83.1	75.7	75.3	21
Sal #2_Tom B_011.fcs	6.58	1.07	3.81	1
Sal #2_Tom O_009.fcs	31.6	1	33.3	1
Sal #2_Tom R_010.fcs	86.2	30.2	79	25.9
Sal #3_TOM B_024.fcs	64.7	47.9	59.3	38.6
Sal #3_TOM L_025.fcs	33.2	13	32.4	10.5
Sal #3_TOM O_026.fcs	68.1	52.7	78.5	41.5
Sal #3_TOM RV_022.fcs	35.6	71	15.1	60.2
Saline and PIC_S3TOM-R_008.fcs	49	24.5	55.8	13.8
Saline and PIC_S3TOM-V_006.fcs	27.5	2.22	20.9	1.91
Saline and PIC_S4TOM-O_009.fcs	65	16.1	41.4	7.45
Saline and PIC_S4TOM-R_010.fcs	44.8	15.4	43.3	44.4
Saline and PIC_S2TOM-V_005.fcs	51.9	43.5	17.3	9.78
Control GFP	B	GM	T	Plts	LTMR	%
Saline#1_GFP MB_007.fcs	47.2	28.4	29.7	1.95	9 of 17	0.529412
Saline#1_GFP MR_006.fcs	35.9	27.1	24.8	30
Saline#1_GFP ML_009.fcs	44.2	4.13	44.8	15.7
Sal #2_GFP L_017.fcs	42.1	7.72	60.2	1.7
Sal #2_GFP O_013.fcs	70.9	5.29	63.9	1.48
Saline and PIC_S1GFP-O_001.fcs	31	11	19.2	4.72
Saline and PIC_S2GFP-L_003.fcs	80	7.6	75.3	1.17
Saline and PIC_S2GFP-O_004.fcs	21.1	2.78	20.9	1.16
Saline and PIC_S3GFP-L_007.fcs	61.3	8.71	26.6	3.04

## Sheet: Pru 1
Pru Tom	B	GM	T	Plts	LTMR	%
Pru #1_Tom B_008.fcs	78.9	76.1	95.3	76.2	14/14	100
Pru #1_Tom L_009.fcs	53.1	69.1	29.5	67
Pru #1_Tom O_010.fcs	89.7	78	98.3	82.8
Pru #1_Tom RV_011.fcs	66.9	96.7	82.7	93.7
Pru #1_Tom R_007.fcs	85.4	89.8	86.8	90.3
Prul #2_Tom B_011.fcs	56.9	24.3	46.8	17.1
Prul #2_Tom L_008.fcs	67.1	68.8	42.1	59.4
Prul #2_Tom O_009.fcs	53.3	42.4	52.7	33.1
Prul #2_Tom RV_012.fcs	79.5	66.9	81.5	53.6
Prul #2_Tom R_010.fcs	44.4	28.3	31.1	20.7
Pru #3_Tom B_010.fcs	51.7	52.3	47.5	51.9
Pru #3_Tom L_008.fcs	53.5	50.1	53.8	39.8
Pru #3_Tom O_009.fcs	82.4	58.8	71.2	68.5
Pru #3_Tom RV_011.fcs	80.4	71.4	82.9	61.6
Pru #3_Tom R_012.fcs	81.7	78.3	81.9	73.7
Pru GFP	B	GM	T	Plts	LTMR
Pru #1_GFP O_015.fcs	9.1	0.06	0.8	0.21	7 of 14	50
Prul #2_GFP B_015.fcs	66.6	42.3	69.7	19.1
Prul #2_GFP O_013.fcs	57.6	20.4	72.3	7.32
Prul #2_GFP R_014.fcs	50.4	52.4	32.2	51.9
Pru #3_GFP B_016.fcs	1.6	18.8	1.24	23.1
Pru #3_GFP L_013.fcs	5.89	3.12	10.5	1.59
Pru #3_GFP R_015.fcs	17.4	8.13	3.77	1.94

## Sheet: RH 1
RH Tom	B	GM	T	Plts	LTMR	%
RH#1_Tom B_002.fcs	88.5	94.8	43.7	97.5	12 of 13	0.923077
RH#1_Tom L_003.fcs	88	64.2	90.2	46.9
RH#1_Tom O_004.fcs	91	99.8	93.2	99.9
RH#1_Tom R_001.fcs	74.7	72.9	40.9	56.6
RH #2 Extra Cage_Tom B_016.fcs	91.6	81.8	75.2	91.3
RH #2 Extra Cage_Tom RV_017.fcs	81.3	82.4	69.1	61.2
RH #2_Tom B_008.fcs	29	63.5	62.1	13.7
RH #2_Tom LV_007.fcs	7.13	19.3	18.5	7.4
RH #2_Tom L_006.fcs	36.8	56.8	51.2	14.1
RH #2_Tom R_010.fcs	25.3	42.2	48.1	15.9
RH#3 -- 16wks_RH#3 Tom L_002.fcs	56.8	26.7	52.4	12.3
RH#3 -- 16wks_RH#3 Tom 0_001.fcs	12.2	21.5	6.39	16.5
RH GFP	B	GM	T	Plts	LTMR	%
RH#1_GFP B_007.fcs	19.3	10.8	1.38	1.3	3 of 19	0.157895
RH#1_GFP R_005.fcs	2.54	1.24	2.38	1.35
RH#1_GFP R_005.fcs	17.2	5.87	2.84	19.2

## Sheet: Control 2
Control Tom	B	GM	T	Plts	LTMR	%
2ndary_SAL TOM B_011.fcs	90.6	96.8	90.8	43.5	13 of 13	100
2ndary_SAL TOM V_012.fcs	27.5	35.2	22	22.9
2ndary_SAL TOM 2B_009.fcs	87.5	74.5	86.8	78.3
2ndary_TOM SAL B_013.fcs	77.2	38.3	13.8	34
2ndary_TOM SAL L_009.fcs	71	44.9	26.3	41.1
2ndary_TOM SAL O_010.fcs	72.7	34.3	11.9	32.2
2ndary_TOM SAL R_011.fcs	66	44.7	23.8	37.4
2ndary_TOM SAL V_012.fcs	58.6	49.2	24.9	41.5
2ndary Tom Sal_MB_004.fcs	59.5	9.33	19.4	19.1
2ndary Tom Sal_ML_005.fcs	47.1	23.2	18.2	22.1
2ndary Tom Sal_MO_008.fcs	50.1	13.9	10	19.2
2ndary Tom Sal_MR_007.fcs	60.9	20.6	3.21	25
2ndary Tom Sal_MV_006.fcs	45.7	15.6	15.6	18.3
Control GFP	B	GM	T	Plts	LTMR	%
Saline and PIC_2ndary GFPSal20 ML_019.fcs	4	0.8	3.76	0.11	4 of 7	0.571429
2ndary_SAL GFP L_013.fcs	1.17	0.58	1.78	1.11
2ndary_SAL GFP R_014.fcs	12.1	0.2	17.4	0.2
2ndary_SAL GFP 2O_010.fcs	7.44	1.06	7.53	0.34

## Sheet: Pru 2
Pru Tom	B	GM	T	Plts	LTMR	%
2ndary Tom Pru_MB_001.fcs	30	3.06	52.9	0.34	5 of 5	100
2ndary Tom Pru_ML_002.fcs	34	0.67	24.6	0.11
2ndary Tom Pru_MO_005.fcs	80.8	59.5	59.6	73.2
2ndary Tom Pru_MR_004.fcs	25.4	41.7	14.8	61.2
2ndary Tom Pru_MV_003.fcs	32.8	46.6	16.4	64.3
Pru GFP	B	GM	T	Plts	LTMR	%
2ndary_PRU GFP 2B -FR_023.fcs	27.3	15.3	30.9	3.66	2 of 6	0.333333
2ndary_PRU GFP 2R -FR_023.fcs	17.9	11.2	17.7	3.43

## Sheet: RH 2
RH Tom	B	GM	T	Plts	LTMR	%
RH 2ndary Tom1 16 weeks_RH 2ndary Tom B_012.fcs	25.9	44	15.3	18	8 of 8	100
RH 2ndary Tom1 16 weeks_RH 2ndary Tom L_014.fcs	96.2	100	83.7	98.7
RH 2ndary Tom1 16 weeks_RH 2ndary Tom 0_013.fcs	59.3	11.3	70.3	6.71
2ndary_RH TOM R1 -FB_022.fcs	64.7	15.7	66.8	5.24
2ndary_RH TOM R1 -FL_021.fcs	37.3	17.3	23.2	4.37
2ndary Tom RH_ML_001.fcs	17.5	40.3	29.8	21.8
2ndary Tom RH_MO_003.fcs	36.7	3.57	22.3	3.71
2ndary Tom RH_MR_002.fcs	83.6	18.4	57.5	9.63
RH GFP	B	GM	T	Plts	LTMR	%
RH 2ndary GFP 16weeks_RH 2ndary GFP B_013.fcs	0	0	0	0	0 of 8	0
RH 2ndary GFP 16weeks_RH 2ndary GFP L_015.fcs	0	0	0	0
RH 2ndary GFP 16weeks_RH 2ndary GFP R_016.fcs	0	0	0	0.01
RH 2ndary GFP 16weeks_RH 2ndary GFP V_014.fcs	0	0	0	0.01
RH 2ndary GFP 16weeks_RH 2ndary GFP 0_012.fcs	0	0	0	0
2ndary_RH GFP R1-L_016.fcs	0.22	0.32	0.63	0
2ndary_RH GFP R1-R_017.fcs	0.048	0	0.4	0.00921
2ndary_RH GFP 2O-O_020.fcs	0.2	0.19	0.69	0.00922
