# Supplementary material for: Both maternal IFNγ exposure and acute prenatal infection with Toxoplasma gondii activate fetal hematopoietic stem cells
Source: EMBO J. 2023 Jun 1;42(14):e112693. doi: 10.15252/embj.2022112693 (PMC10350822; doi:10.15252/embj.2022112693)
Supplement: Supplementary file 7 — Source Data for Figure 3 [file EMBJ-42-e112693-s005.zip › SourceDataForFigure3/SourceDataForFigure3.xlsx]

## Sheet: Sheet2
	Sample	Treatment	IL-23	IL-1α	IFN-γ	TNF-α	IL-6	IL-12	IL-1β	IL-10	IL-17A	IL-27	IFN-β	GM-CSF
	Amniotic Fluid	Ctrl	<LOD	0.9	0.335	0.79	2.67	<LOD	1.21	0.97	1.395	<LOD	<LOD	38.42
	Amniotic Fluid	Ctrl	<LOD	5.515	<LOD	0.755	5.38	<LOD	0.725	0.785	0.72	<LOD	<LOD	24.44
	Amniotic Fluid	Ctrl	<LOD	10.25	<LOD	0.8	8.67	<LOD	0.425	0.81	0.405	<LOD	<LOD	3.55
	Amniotic Fluid	Ctrl	<LOD	5.485	<LOD	0.825	6.935	<LOD	0.885	1.235	0.855	5.36	<LOD	12.93
	Amniotic Fluid	Ctrl	<LOD	0.615	<LOD	0.85	4.94	<LOD	0.97	1.415	0.9	10.93	<LOD	21.025
	Amniotic Fluid	Ctrl	2.205	0.69	0.79	0.985	7.245	4.775	1.52	2.135	1.89	88.05	9.885	76.16
	Amniotic Fluid	Ctrl	5.08	0.77	1.545	1.08	9.565	9.54	2.31	2.92	2.895	164.96	19.77	137.58
	Amniotic Fluid	Ctrl	4.545	0.72	1.075	0.885	6.31	4.765	2.485	2.695	2.14	82.48	13.22	94.825
	Amniotic Fluid	Pru	1.67	0.335	0.32	0.66	2.4	<LOD	1.685	1.645	1.18	<LOD	3.335	32.07
	Amniotic Fluid	Pru	<LOD	0.405	<LOD	0.815	4.51	<LOD	1.685	1.295	1.95	34.14	<LOD	52.34
	Amniotic Fluid	Pru	<LOD	0.835	<LOD	0.955	7.01	<LOD	2.06	1.59	3.025	74.695	<LOD	94.41
	Amniotic Fluid	Pru	<LOD	0.75	<LOD	0.815	5.87	<LOD	1.92	1.625	3.11	49.455	<LOD	102.045
	Amniotic Fluid	Pru	<LOD	0.655	<LOD	0.86	5.245	<LOD	2.6	2.305	3.64	44.3	1.885	109.46
	Amniotic Fluid	Pru	<LOD	0.67	<LOD	0.855	4.525	<LOD	2.505	2.135	3.35	37.395	1.885	95.16
	Amniotic Fluid	Pru	<LOD	0.685	<LOD	0.72	3.54	<LOD	1.855	1.5	2.56	3.99	<LOD	74.52
	Amniotic Fluid	Pru	<LOD	2.14	12.7	0.89	4.77	<LOD	3.805	0.75	1.31	1.995	10.2	38.155
	Amniotic Fluid	Pru	<LOD	3.54	24.145	0.97	5.64	<LOD	5.145	<LOD	<LOD	<LOD	16.8	<LOD
	Amniotic Fluid	RH	<LOD	7.97	59.98	1.78	8.96	<LOD	6.6	9.17	9.97	18.535	28.95	10.325
	Amniotic Fluid	RH	11.025	12.34	97.305	2.9	14.935	<LOD	9.95	21.085	23.74	43.05	64.55	23.29
	Amniotic Fluid	RH	17.86	6.855	56.765	2.93	15.125	<LOD	12.04	21.26	25.545	50.585	100.35	24.93
	Amniotic Fluid	RH	6.835	1.34	14.01	2.505	12.46	<LOD	12.845	18.46	22.15	44.18	115.85	23.335
	Amniotic Fluid	RH	<LOD	3.28	8.46	2.21	10.4	<LOD	12.06	14.36	17.21	39.445	87.45	19.945
	Amniotic Fluid	RH	7.075	5.34	5.625	2.165	10.025	<LOD	10.5	11.785	15.29	33.795	70.45	18.17
	Amniotic Fluid	RH	7.075	7.525	24.87	1.52	8.445	<LOD	10.685	8.73	8.455	12.46	50.6	9.595
	Amniotic Fluid	RH	<LOD	9.545	44.765	0.93	5.485	<LOD	11.185	3.615	<LOD	<LOD	20.75	<LOD
	Amniotic Fluid	RH	<LOD	5.03	56.06	0.9	4.675	<LOD	7.585	1.425	<LOD	<LOD	19.2	<LOD
	Fetal Liver	Ctrl	<LOD	45.87	<LOD	0.34	<LOD	<LOD	1.03	<LOD	<LOD	2.15	<LOD	<LOD
	Fetal Liver	Ctrl	<LOD	42.735	<LOD	0.36	<LOD	<LOD	1.16	<LOD	<LOD	0	<LOD	<LOD
	Fetal Liver	Ctrl	<LOD	49.375	<LOD	0.73	<LOD	<LOD	1.09	<LOD	<LOD	0	<LOD	<LOD
	Fetal Liver	Ctrl	<LOD	53.925	<LOD	0.75	<LOD	<LOD	1.03	<LOD	<LOD	0	<LOD	<LOD
	Fetal Liver	Ctrl	<LOD	56.025	<LOD	0.72	<LOD	<LOD	1.17	<LOD	<LOD	0	<LOD	<LOD
	Fetal Liver	Ctrl	<LOD	39.255	<LOD	0.69	0.345	<LOD	1.19	<LOD	<LOD	0	<LOD	<LOD
	Fetal Liver	Ctrl	<LOD	25.505	<LOD	0.66	0.68	<LOD	1.11	<LOD	<LOD	0	<LOD	<LOD
	Fetal Liver	Ctrl	<LOD	26	<LOD	0.67	0.69	<LOD	1.355	0.41	<LOD	5.445	2.07	<LOD
	Fetal Liver	Pru	<LOD	27.165	<LOD	0.725	0.71	<LOD	1.665	0.82	<LOD	10.89	3.97	<LOD
	Fetal Liver	Pru	<LOD	23.44	<LOD	0.71	0.355	<LOD	1.175	0.41	<LOD	5.445	1.9	<LOD
	Fetal Liver	Pru	<LOD	17.425	<LOD	0.675	<LOD	<LOD	0.855	<LOD	<LOD	<LOD	<LOD	<LOD
	Fetal Liver	Pru	<LOD	11.76	<LOD	0.33	0.385	<LOD	0.86	<LOD	<LOD	<LOD	<LOD	<LOD
	Fetal Liver	Pru	<LOD	8.41	<LOD	<LOD	0.77	<LOD	0.71	<LOD	<LOD	<LOD	<LOD	<LOD
	Fetal Liver	Pru	<LOD	18.575	<LOD	0.31	0.72	<LOD	0.815	<LOD	<LOD	<LOD	<LOD	<LOD
	Fetal Liver	Pru	<LOD	30.295	<LOD	0.62	0.765	<LOD	1.055	0.32	<LOD	<LOD	<LOD	<LOD
	Fetal Liver	Pru	<LOD	47.645	<LOD	0.505	0.43	<LOD	13.67	0.32	<LOD	<LOD	<LOD	<LOD
	Fetal Liver	Pru	<LOD	67.68	<LOD	0.195	<LOD	<LOD	25.235	<LOD	<LOD	<LOD	<LOD	<LOD
	Fetal Liver	RH	<LOD	74.315	<LOD	<LOD	<LOD	<LOD	21.525	<LOD	<LOD	<LOD	<LOD	<LOD
	Fetal Liver	RH	<LOD	70.735	<LOD	0.19	<LOD	<LOD	18.635	<LOD	<LOD	<LOD	<LOD	<LOD
	Fetal Liver	RH	<LOD	52.46	0.155	0.19	<LOD	<LOD	18.88	<LOD	<LOD	<LOD	<LOD	<LOD
	Fetal Liver	RH	<LOD	42.25	0.355	0.235	<LOD	<LOD	21.48	<LOD	<LOD	<LOD	<LOD	<LOD
	Fetal Liver	RH	<LOD	53.99	0.2	0.235	<LOD	<LOD	18.07	<LOD	<LOD	<LOD	<LOD	<LOD
	Fetal Liver	RH	<LOD	67.245	<LOD	0.18	<LOD	<LOD	11.775	<LOD	<LOD	<LOD	<LOD	<LOD
	Fetal Liver	RH	<LOD	71.295	<LOD	0.18	<LOD	<LOD	13.94	<LOD	<LOD	<LOD	<LOD	<LOD
	Fetal Liver	RH	<LOD	69.735	<LOD	<LOD	<LOD	<LOD	16.085	<LOD	<LOD	<LOD	<LOD	<LOD
	Fetal Liver	RH	<LOD	67.63	<LOD	0.21	<LOD	<LOD	15.17	<LOD	<LOD	<LOD	<LOD	<LOD
	Maternal Serum	Ctrl	2.26	53.24	<LOD	24.59	<LOD	7.86	24.07	13.6	1.24	<LOD	<LOD	<LOD
	Maternal Serum	Ctrl	<LOD	2.22	<LOD	15.14	<LOD	<LOD	<LOD	<LOD	<LOD	<LOD	<LOD	<LOD
	Maternal Serum	Ctrl	<LOD	3.29	<LOD	<LOD	<LOD	<LOD	5.39	<LOD	0.57	<LOD	<LOD	<LOD
	Maternal Serum	Ctrl	2.97	55.97	<LOD	16.51	<LOD	<LOD	22.94	16.1	1.06	31.78	<LOD	<LOD
	Maternal Serum	Ctrl	<LOD	2.05	<LOD	<LOD	<LOD	<LOD	2.71	1.3	<LOD	<LOD	<LOD	<LOD
	Maternal Serum	Ctrl	<LOD	3.31	<LOD	<LOD	<LOD	<LOD	6.16	<LOD	0.58	<LOD	<LOD	<LOD
	Maternal Serum	Pru	<LOD	19.43	37002.8	547.58	624.23	<LOD	<LOD	1076.17	0.7	47.91	<LOD	<LOD
	Maternal Serum	Pru	2.53	17.55	65366.5	577.09	1296.28	158.06	<LOD	206.84	1.17	700.98	<LOD	46.92
	Maternal Serum	Pru	2.13	16.34	67532.7	575.31	1280.33	163.03	2.43	209.06	1.31	601.17	<LOD	41.92
	Maternal Serum	Pru	<LOD	19.46	36741.4	548.48	620.61	<LOD	<LOD	1060.12	0.66	50.41	<LOD	<LOD
	Maternal Serum	RH	3.45	33.19	2437.11	321.55	3350.08	<LOD	3.08	281.11	<LOD	45.45	<LOD	<LOD
	Maternal Serum	RH	<LOD	23.21	9302.27	417.3	141.73	<LOD	<LOD	618.38	0.59	<LOD	<LOD	<LOD
	Maternal Serum	RH	2.97	38.47	2479.16	319.54	3473.21	<LOD	6.59	262.26	<LOD	43.05	<LOD	<LOD
	Maternal Serum	RH	<LOD	23.35	9417.71	430.11	143.05	<LOD	<LOD	627.44	0.59	<LOD	<LOD	<LOD
