# Supplementary material for: Both maternal IFNγ exposure and acute prenatal infection with Toxoplasma gondii activate fetal hematopoietic stem cells
Source: EMBO J. 2023 Jun 1;42(14):e112693. doi: 10.15252/embj.2022112693 (PMC10350822; doi:10.15252/embj.2022112693)
Supplement: Supplementary file 8 — Source Data for Figure 4 [file EMBJ-42-e112693-s010.zip]

Archive with 1 entries (1 files):
- SourceDataForFigure4/SourceDataForFigure4.xlsx
