# Supplementary material for: Both maternal IFNγ exposure and acute prenatal infection with Toxoplasma gondii activate fetal hematopoietic stem cells
Source: EMBO J. 2023 Jun 1;42(14):e112693. doi: 10.15252/embj.2022112693 (PMC10350822; doi:10.15252/embj.2022112693)
Supplement: Supplementary file 8 — Source Data for Figure 4 [file EMBJ-42-e112693-s010.zip › SourceDataForFigure4/SourceDataForFigure4.xlsx]

## Sheet: E15.5 FL IFNg FlkSwitch
	RAW											Cellularity
	Treatment	Beads	HSPC	LT-HSC	ST-HSC	MPP2	MPP3	MPP4	Tom HSC	drHSC		HSPC	LT-HSC	ST-HSC	MPP2	MPP3	MPP4	Tom HSC	drHSC
	Ctrl	4805	3448	357	278	349	826	1558	1169	49		35879.3	3714.88	2892.82	3631.63	8595.21	16212.3	12164.4	509.886
	Ctrl	4254	2767	331	308	392	760	879	1169	21		32522.3	3890.46	3620.12	4607.43	8932.77	10331.5	13740	246.827
	Ctrl	15869	7261	702	901	819	2259	2469	2425	179		22877.9	2211.86	2838.87	2580.5	7117.65	7779.32	7640.68	563.993
	Ctrl	16702	8306	737	945	941	2688	2857	2821	137		24865.3	2206.32	2829	2817.03	8046.94	8552.87	8445.1	410.131
	Ctrl	18360	9194	926	1169	1093	2851	3022	3289	167		25038.1	2521.79	3183.55	2976.58	7764.16	8229.85	8956.97	454.793
	Ctrl	17894	3555	422	523	307	1253	949	1156	73		9933.5	1179.17	1461.38	857.829	3501.17	2651.73	3230.13	203.979
	Ctrl	13431	3482	355	404	246	1277	1054	1096	53		12962.5	1321.57	1503.98	915.792	4753.93	3923.76	4080.11	197.305
	Ctrl	15781	3027	284	490	291	1275	587	998	57		9590.65	899.816	1552.5	921.995	4039.67	1859.83	3162.03	180.597
	Ctrl	15376	4144	285	472	408	1947	849	1315	120		13475.5	926.769	1534.86	1326.74	6331.3	2760.8	4276.14	390.219
	IFNg	4963	4209	259	375	481	1590	1498	1328	141		42403.8	2609.31	3777.96	4845.86	16018.5	15091.7	13379	1420.51
	IFNg	3910	3907	229	272	457	1341	1599	1258	177		49961.6	2928.39	3478.26	5843.99	17148.3	20447.6	16087	2263.43
	IFNg	4724	3616	212	304	437	1272	1374	1181	93		38272.7	2243.86	3217.61	4625.32	13463.2	14542.8	12500	984.335
	IFNg	3342	3339	308	244	422	980	1366	1305	104		49955.1	4608.02	3650.51	6313.58	14661.9	20436.9	19524.2	1555.95
	IFNg	3723	2703	242	264	329	788	1070	1069	76		36301.4	3250.07	3545.53	4418.48	10582.9	14370.1	14356.7	1020.68
	IFNg	2982	3060	248	223	374	874	1320	1091	185		51307.8	4158.28	3739.1	6270.96	14654.6	22132.8	18293.1	3101.95
	IFNg	4011	4909	530	410	938	569	2199	1500	57		61194.2	6606.83	5110.94	7092.99	11692.8	27412.1	18698.6	710.546
	IFNg	3830	5937	341	399	1308	679	2850	1388	113		77506.5	4451.7	5208.88	8864.23	17075.7	37206.3	18120.1	1475.2
	IFNg	3731	5149	401	372	1115	576	2334	1405	82		69002.9	5373.89	4985.26	7719.11	14942.4	31278.5	18828.7	1098.9
	IFNg	2125	4229	378	365	456	897	1974	1345	125		99505.9	8894.12	8588.24	10729.4	21105.9	46447.1	31647.1	2941.18
	IFNg	2301	4452	290	320	479	1026	2177	1414	135		96740.5	6301.61	6953.5	10408.5	22294.7	47305.5	30725.8	2933.51
	IFNg	2393	3917	308	361	403	946	1715	1223	141		81842.9	6435.44	7542.83	8420.39	19766	35833.7	25553.7	2946.09
	IFNg	2561	4461	289	245	635	958	1921	1396	140		87094.9	5642.33	4783.29	12397.5	18703.6	37504.9	27255	2733.31
