# Supplementary material for: Both maternal IFNγ exposure and acute prenatal infection with Toxoplasma gondii activate fetal hematopoietic stem cells
Source: EMBO J. 2023 Jun 1;42(14):e112693. doi: 10.15252/embj.2022112693 (PMC10350822; doi:10.15252/embj.2022112693)
Supplement: Supplementary file 9 — Source Data for Figure 5 [file EMBJ-42-e112693-s006.zip › SourceDataForFigure5/SourceDataForFigure5.xlsx]

## Sheet: Saline 1
Saline Tom	B	GM	T	Plts	LTMR
Saline#1_Tom MRV_008.fcs	31.2	28.5	14.8	50.2	13 of 15	0.866667
Saline#1_Tom MB_001.fcs	73.9	31.6	58.4	81.7
Saline#1_Tom ML_002.fcs	80	85.1	76.9	56.5
Saline#1_Tom MO_003.fcs	66.6	46.8	52.5	63.2
Saline#1_Tom MR_005.fcs	83.1	75.7	75.3	21
Sal #2_Tom B_011.fcs	6.58	1.07	3.81	1
Sal #2_Tom O_009.fcs	31.6	1	33.3	1
Sal #2_Tom RV_012.fcs	41	5.97	48	1.27
Sal #2_Tom R_010.fcs	86.2	30.2	79	25.9
Sal #3_TOM B_024.fcs	64.7	47.9	59.3	38.6
Sal #3_TOM L_025.fcs	33.2	13	32.4	10.5
Sal #3_TOM O_026.fcs	68.1	52.7	78.5	41.5
Sal #3_TOM RV_022.fcs	35.6	71	15.1	60.2
Saline GFP	B	GM	T	Plts	LTMR	%
Saline#1_GFP MB_007.fcs	47.2	28.4	29.7	1.95	7 of 13	0.384615
Saline#1_GFP MR_006.fcs	35.9	27.1	24.8	30
Saline#1_GFP ML_009.fcs	44.2	4.13	44.8	15.7
Sal #2_GFP L_017.fcs	42.1	7.72	60.2	1.7
Sal #2_GFP O_013.fcs	70.9	5.29	63.9	1.48
Saline and PIC_S1GFP-O_001.fcs	11	31	19.2	4.72
Saline and PIC_S3GFP-L_007.fcs	8.71	61.3	26.6	3.04

## Sheet: IFNy 1
IFNy Tom	B	GM	T	Plts	LTMR	%
Tom IFNy_B2_006.fcs	89.3	96.2	74.9	96	14 of 15	0.933333
Tom IFNy_MB_001.fcs	71.1	72.5	53.5	38.9
Tom IFNy_ML_002.fcs	49.8	41	36	28.8
Tom IFNy_MO_005.fcs	93.7	99.8	86	99.8
Tom IFNy_MR_004.fcs	80.9	92.9	72.7	90.7
Tom IFNy_MV_003.fcs	88.6	79	82.7	70.6
Tom IFNy_FB_006.fcs	52.9	67.9	53.6	44.9
Tom IFNy_FL_008.fcs	43.9	18.7	44.5	7.93
Tom IFNy_FO_009.fcs	74.2	20.7	68.4	14.5
Tom IFNy_FV_007.fcs	49.2	71	27.2	43.8
Tom IFNy_MB_001.fcs	83.8	95.5	67.9	94.1
Tom IFNy_ML_002.fcs	62.6	30.2	38.8	36.9
Tom IFNy_MO_005.fcs	39	7.66	58.8	12.7
Tom IFNy_MV_003.fcs	56.8	92.7	51.1	52.5
IFNy GFP	B	GM	T	Plts	LTMR	%
GFP IFNy_MB_007.fcs	68.3	30.7	40.9	18.1	6 of 14	0.428571
GFP IFNy_ML_008.fcs	49.8	41	36	20
GFP IFNy_MBV_015.fcs	12.7	13.4	19.8	4.38
GFP IFNy_MR_013.fcs	76.7	86.9	52.5	60.7
GFP IFNy_MVV_016.fcs	71.4	79	61.3	50.9
GFP IFNy_MV_012.fcs	72.6	54.4	59.4	19.5

## Sheet: Saline 2
Saline Tom	B	GM	T	Plts	LTMR	%
2ndary_SAL TOM B_011.fcs	90.6	96.8	90.8	43.5	8 of 8	100
2ndary_SAL TOM V_012.fcs	27.5	35.2	22	22.9
2ndary_SAL TOM 2B_009.fcs	87.5	74.5	86.8	78.3
2ndary_TOM SAL B_013.fcs	77.2	38.3	13.8	34
2ndary_TOM SAL L_009.fcs	71	44.9	26.3	41.1
2ndary_TOM SAL O_010.fcs	72.7	34.3	11.9	32.2
2ndary_TOM SAL R_011.fcs	66	44.7	23.8	37.4
2ndary_TOM SAL V_012.fcs	58.6	49.2	24.9	41.5
Saline GFP	B	GM	T	Plts	LTMR	%
Saline and PIC_2ndary GFPSal20 ML_019.fcs	4	0.8	3.76	0.11	4 of 7	0.571429
2ndary_SAL GFP L_013.fcs	1.17	0.58	1.78	1.11
2ndary_SAL GFP R_014.fcs	12.1	0.2	17.4	0.2
2ndary_SAL GFP 2O_010.fcs	7.44	1.06	7.53	0.34

## Sheet: IFNy 2
Tom IFNy	B	GM	T	Plts	LTMR	%
IFNy_T1B_004.fcs	83.5	100	94.7	99.9	12 of 15	0.8
IFNy_T1L_002.fcs	56	7.43	46.9	1.57
IFNy_T1O_001.fcs	83.2	100	93.3	99.9
IFNy_T1R_003.fcs	80.5	100	94.3	99.7
IFNy_T2B_007.fcs	59.5	6.05	27.4	7.48
IFNy_T2L_005.fcs	19.6	12.2	23.2	3.73
IFNy_T2O_009.fcs	89.3	98.8	91	96.5
IFNy_T2R_006.fcs	83.2	99.9	89.6	99.3
IFNy_T2V_008.fcs	78.4	87.4	83.2	22.3
IFNy_T3B_010.fcs	6.97	28	17.4	44
IFNy_T4L_014.fcs	57.2	99.9	56.8	98.3
IFNy_T4O_015.fcs	1.97	2.3	4.61	1.48
GFP IFNy	B	GM	T	Plts	LTMR	%
IFNy_G6V_021.fcs	5	2.24	3.88	1.11	4 of 15	0.266667
IFNy_7GB_026.fcs	46.2	0.54	46.3	0.1
IFNy_7GO_025.fcs	27.6	0.64	14.8	0.1
IFNy_7GV_024.fcs	1.49	0.14	5.22	0.12
