# Supplementary material for: Both maternal IFNγ exposure and acute prenatal infection with Toxoplasma gondii activate fetal hematopoietic stem cells
Source: EMBO J. 2023 Jun 1;42(14):e112693. doi: 10.15252/embj.2022112693 (PMC10350822; doi:10.15252/embj.2022112693)
Supplement: Supplementary file 10 — Source Data for Figure 6 [file EMBJ-42-e112693-s003.zip › SourceDataForFigure6/SourceDataForFigure6.xlsx]

## Sheet: Sheet1
Fig 6
A
	Sample	Treatment	IFNg (pg/mL)
	AF	IFNg	16.965
	AF	IFNg	5.18
	AF	IFNg	7.125
	FL	IFNg	3.335
	FL	IFNg	2.055
	FL	IFNg	11.12
	AF	Ctrl	<LOD
	AF	Ctrl	<LOD
	AF	Ctrl	<LOD
	FL	Ctrl	<LOD
	FL	Ctrl	<LOD
	FL	Ctrl	<LOD
C-H
	Treatment	Pup genotype	Raw						Cellularity
			HSPC	ST-HSC	LT-HSC	MPP2	MPP3	MPP4	HSPC	ST-HSC	LT-HSC	MPP2	MPP3	MPP4
	IFNg	+/-	2430	165	319	251	562	1031	62212	4224.27	8166.92	6426.01	14388.1	26395.3
	IFNg	+/-	1731	127	235	198	352	682	61733.2	4529.24	8380.88	7061.34	12553.5	24322.4
	IFNg	+/-	2745	163	261	346	680	1207	99673.2	5918.66	9477.12	12563.5	24691.4	43827.2
	IFNg	+/-	1555	103	163	184	284	772	112845	7474.6	11828.7	13352.7	20609.6	56023.2
	IFNg	+/-	1456	137	165	107	228	746	60565.7	5698.84	6863.56	4450.92	9484.19	31031.6
	IFNg	+/-	4847	192	319	478	789	2895	159127	6303.35	10472.8	15692.7	25902.8	95042.7
	IFNg	+/-	4517	191	324	503	995	2404	147904	6254.09	10609	16470.2	32580.2	78716.4
	IFNg	+/-	3317	206	294	329	544	1856	117959	7325.75	10455.2	11699.9	19345.7	66002.8
	IFNg	+/-	4336	217	261	455	965	2336	98725	4940.8	5942.62	10359.7	21971.8	53187.6
	IFNg	KO	1761	93	224	229	345	743	98821.5	5218.86	12570.1	12850.7	19360.3	41694.7
	IFNg	KO	1705	127	277	188	311	705	60676.2	4519.57	9857.65	6690.39	11067.6	25089
	IFNg	KO	1716	122	224	212	333	729	51223.9	3641.79	6686.57	6328.36	9940.3	21761.2
	IFNg	KO	1843	122	291	243	364	731	67857.1	4491.9	10714.3	8946.98	13402.1	26914.6
	IFNg	KO	1642	172	275	155	270	683	66911.2	7008.96	11206.2	6316.22	11002.4	27832.1
	IFNg	KO	1549	197	239	141	251	660	52544.1	6682.5	8107.19	4782.9	8514.25	22388.1
	IFNg	KO	1729	182	269	139	268	778	55274.9	5818.41	8599.74	4443.73	8567.77	24872.1
	IFNg	KO	1217	138	177	111	135	572	49511.8	5614.32	7200.98	4515.87	5492.27	23271
	IFNg	KO	1577	152	277	147	230	688	77077.2	7429.13	13538.6	7184.75	11241.4	33626.6
	IFNg	KO	3206	191	340	318	481	1698	74662.3	4448.07	7918.03	7405.68	11201.7	39543.5
	IFNg	KO	2223	184	300	195	313	1141	53080.2	4393.51	7163.32	4656.16	7473.73	27244.5
	IFNg	KO	2275	225	314	216	483	975	61386.9	6071.24	8472.75	5828.39	13032.9	26308.7
	Saline	+/-	1698	139	239	195	241	834	74278.2	6080.49	10454.9	8530.18	10542.4	36482.9
	Saline	+/-	1399	122	223	174	228	599	54099	4717.71	8623.36	6728.54	8816.71	23163.2
	Saline	+/-	1068	104	192	102	144	463	40919.5	3984.67	7356.32	3908.05	5517.24	17739.5
	Saline	+/-	1080	194	211	114	231	304	35952.1	6458.06	7023.97	3794.94	7689.75	10119.8
	Saline	+/-	1620	238	246	167	317	637	50404.5	7405.1	7654.01	5196.02	9863.1	19819.5
	Saline	+/-	1739	153	221	231	363	749	68898.6	6061.81	8755.94	9152.14	14381.9	29675.1
	Saline	+/-	1841	183	240	186	357	865	59811.6	5945.42	7797.27	6042.88	11598.4	28102.7
	Saline	+/-	1910	214	297	224	504	637	52559.2	5888.83	8172.81	6164.01	13869	17528.9
	Saline	KO	950	91	150	103	100	475	59226.9	5673.32	9351.62	6421.45	6234.41	29613.5
	Saline	KO	1567	135	269	164	175	785	63544.2	5474.45	10908.4	6650.45	7096.51	31832.9
	Saline	KO	1037	109	174	123	184	429	49240.3	5175.69	8262.11	5840.46	8736.94	20370.4
	Saline	KO	1142	110	208	142	147	500	65859.3	6343.71	11995.4	8189.16	8477.51	28835.1
	Saline	KO	1677	145	217	140	233	867	95068	8219.95	12301.6	7936.51	13208.6	49149.7
	Saline	KO	1126	141	163	127	224	444	51368.6	6432.48	7436.13	5793.8	10219	20255.5
	Saline	KO	1773	144	337	257	278	714	66107.4	5369.13	12565.2	9582.4	10365.4	26621.9
	Saline	KO	1965	165	283	231	314	958	82286.4	6909.55	11850.9	9673.37	13149.1	40117.3
	Saline	KO	1778	206	269	174	408	674	59946.1	6945.38	9069.45	5866.49	13755.9	22724.2
	Saline	KO	1461	125	191	202	330	583	65398.4	5595.34	8549.69	9042.08	14771.7	26096.7
	Saline	KO	1993	156	192	208	459	948	80040.2	6265.06	7710.84	8353.41	18433.7	38072.3
J-O
	Treatment	Pup genotype	Raw						Cellularity
			HSPC	ST-HSC	LT-HSC	MPP2	MPP3	MPP4	HSPC	ST-HSC	LT-HSC	MPP2	MPP3	MPP4
	IFNg	+/-	1635	220	216	225	573	386	51871.8	6979.7	6852.79	7138.32	18178.9	12246.2
	IFNg	+/-	1903	259	238	180	762	449	59692.6	8124.22	7465.5	5646.17	23902.1	14084.1
	IFNg	+/-	2456	302	243	270	996	630	64597.6	7943.19	6391.37	7101.53	26196.7	16570.2
	IFNg	+/-	1720	224	191	187	706	403	74394.5	9688.58	8261.25	8088.24	30536.3	17430.8
	IFNg	+/-	2108	281	251	227	865	474	84051	11204.1	10008	9051.04	34489.6	18899.5
	IFNg	+/-	2787	257	282	349	1268	607	60116.5	5543.57	6082.83	7528.04	27351.2	13093.2
	IFNg	+/-	2188	318	255	234	964	408	68247	9918.9	7953.84	7298.81	30068.6	12726.1
	IFNg	+/-	1583	201	182	284	640	249	49376.2	6269.49	5676.86	8858.39	19962.6	7766.69
	IFNg	+/-	2250	141	177	373	1001	532	74651.6	4678.17	5872.59	12375.6	33211.7	17651
	IFNg	+/-	1715	171	161	286	811	253	45831.1	4569.75	4302.51	7642.97	21672.9	6761.09
	IFNg	+/-	1358	96	147	281	614	193	39362.3	2782.61	4260.87	8144.93	17797.1	5594.2
	IFNg	+/-	1667	125	142	290	803	283	45646.2	3422.78	3888.28	7940.85	21988	7749.18
	IFNg	KO	2403	232	249	306	872	730	55676.6	5375.35	5769.23	7089.9	20203.9	16913.8
	IFNg	KO	2110	216	193	249	900	536	53390.7	5465.59	4883.6	6300.61	22773.3	13562.8
	IFNg	KO	1967	242	211	215	913	364	59033.6	7262.91	6332.53	6452.58	27401	10924.4
	IFNg	KO	1836	166	137	287	848	382	59726.7	5400.13	4456.73	9336.37	27586.2	12426.8
	IFNg	KO	1118	95	145	213	487	164	31439.8	2671.54	4077.62	5989.88	13695.2	4611.92
	Ctrl	+/-	4381	383	664	628	1128	1489	36870.9	3223.36	5588.28	5285.31	9493.35	12531.6
	Ctrl	+/-	6102	542	748	1088	1781	1829	42863.2	3807.25	5254.28	7642.6	12510.5	12847.7
	Ctrl	+/-	1951	225	202	218	1093	212	22399.5	2583.24	2319.17	2502.87	12548.8	2433.98
	Ctrl	+/-	2653	287	311	280	1341	428	43463.3	4701.83	5095.02	4587.16	21969.2	7011.8
	Ctrl	+/-	1356	159	135	143	771	145	32722	3836.87	3257.72	3450.77	18605.2	3499.03
	Ctrl	+/-	926	116	45	115	428	191	30561.1	3828.38	1485.15	3795.38	14125.4	6303.63
	Ctrl	+/-	780	107	33	82	375	155	38076.1	4498.9	4645.21	6035.11	18251.6	4535.48
	Ctrl	+/-	936	176	63	110	416	148	18810.7	1541.04	1892.8	3668.34	8609.72	2931.32
	Ctrl	+/-	1041	123	127	165	499	124	27913.3	4065.04	4796.75	4146.34	11869.9	2953.93
	Ctrl	+/-	1123	92	113	219	514	175	22375.2	3069.42	946.644	2352.27	10757.3	4446.36
	Ctrl	+/-	1030	150	177	153	438	109	21838.5	4106.39	1469.9	2566.5	9706.02	3453.1
	Ctrl	KO	4398	465	744	640	1012	1486	40370.8	4268.4	6829.45	5874.79	9289.52	13640.5
	Ctrl	KO	3273	424	627	513	792	888	28460.9	3686.96	5452.17	4460.87	6886.96	7721.74
	Ctrl	KO	1822	212	222	186	942	254	33554.3	3904.24	4088.4	3425.41	17348.1	4677.72
	Ctrl	KO	1468	190	209	211	724	128	21780.4	2818.99	3100.89	3130.56	10741.8	1899.11
	Ctrl	KO	1552	186	232	165	755	210	18362.5	2200.66	2744.91	1952.2	8932.8	2484.62
	Ctrl	KO	2001	309	193	247	869	309	32118.8	4959.87	3097.91	3964.69	13948.6	4959.87
	Ctrl	KO	1915	244	163	239	756	419	33131.5	4221.45	2820.07	4134.95	13079.6	7249.13
	Ctrl	KO	951	189	84	137	401	99	23172.5	4605.26	2046.78	3338.21	9770.96	2412.28
	Ctrl	KO	1240	163	161	188	488	228	40506.9	4562.21	5483.87	8156.68	16635.9	5391.71
	Ctrl	KO	879	99	119	177	361	117	33216	2885.29	5348.35	8655.88	12209.7	3940.89
	Ctrl	KO	944	82	152	246	347	112	34243.1	6077.15	5713.25	5240.17	13355.2	3784.57
	Ctrl	KO	941	167	157	144	367	104	45824.1	6023.65	5949.74	6947.52	18034	8425.72
